# Supplementary material for: The influence of coughing on cerebrospinal fluid pressure in an in vitro syringomyelia model with spinal subarachnoid space stenosis
Source: Cerebrospinal Fluid Res. 2009 Dec 31;6:17. doi: 10.1186/1743-8454-6-17 (PMC2806373; doi:10.1186/1743-8454-6-17)
Supplement: Additional file 1 — In vitro cerebrospinal fluid pressure measurements recorded during the coughing experiments. A Microsoft excel file (data_coughing.xls) contains the relative pressure (in mmHg) recorded in each of the experimental models (SSED, SSE, SAE, and SRE) at distinct axial coordinates (4, 8, 12, 16, 20, 24, 28, and 32 cm) within the spinal subarachnoid space and syrinx (when present). A summary of geometric and material properties for each model is indicated in Table 1. Location of the flow input, sensors, syrinx, and stenosis is indicated in Figure 1. Pressure data was recorded by each sensor during coughing at 16 bits 17 kHz for a total of 4000 samples. Pressure measurements are provided relative to the initial pressure at each sensor before the cough was produced (details in text). [file 1743-8454-6-17-S1.XLS]

## Sheet: SSEcough
SSE cough (Syrinx with stenosis model)
Relative pressure in mmHg
time	Psas 4cm	Psas 8cm	Psas 12 cm	Psas 16 cm	Psas 20 cm	Psas 24 cm	Psas 28 cm	Psas 32 cm	Psyrinx 8cm	Psyrinx 12 cm	Psyrinx 16 cm	Psyrinx 20 cm
0	-0.0946266	-0.0134945	-0.0432707	-0.00366503	-0.0667992	0.0147764	-0.0135622	0.00428197	0.0409065	-0.0196401	-0.0885017	-0.0925491
5.88235e-05	-0.0777916	0.00340314	-0.0264296	-0.0377158	-0.120126	-0.0405761	-0.0313075	0.0215351	0.0409065	-0.0370603	-0.0885017	-0.109953
0.000117647	-0.0272866	0.0371984	-0.0937939	-0.105922	-0.0490234	-0.0221253	-0.0490528	0.0215351	0.0231953	-0.0719007	-0.0885017	-0.109953
0.000176471	-0.0272866	0.0203008	-0.0264296	-0.0206904	-0.084575	-0.0221253	-0.0490528	0.00428197	0.00548411	-0.0544805	-0.0710354	-0.109953
0.000235294	-0.0609566	-0.0472897	-0.00958853	-0.105922	-0.0312477	-0.059027	-0.0490528	0.00428197	-0.0299383	-0.124269	-0.0710354	-0.109953
0.000294118	-0.0946266	-0.0472897	-0.00958853	-0.0377158	-0.173454	-0.0221253	-0.0135622	0.0387883	-0.0299383	-0.0719007	-0.105968	-0.127358
0.000352941	-0.0272866	0.0203008	-0.00958853	-0.105922	-0.0667992	-0.11438	-0.0135622	-0.0129712	-0.0299383	-0.106741	-0.0885017	-0.109953
0.000411765	-0.0272866	-0.0303921	-0.00958853	-0.0718716	-0.137902	-0.0221253	-0.0490528	-0.0647307	-0.0299383	-0.0544805	-0.0710354	-0.0751448
0.000470588	-0.0946266	-0.0810849	0.0240936	-0.088897	-0.084575	-0.0959287	-0.066798	-0.0647307	0.0231953	-0.0719007	-0.0885017	-0.0751448
0.000529412	-0.111462	-0.0810849	-0.0264296	-0.122948	-0.19123	-0.0774778	-0.120034	-0.0474775	-0.0122271	-0.0544805	-0.0885017	-0.0925491
0.000588235	-0.0609566	-0.0472897	-0.00958853	-0.0547411	-0.155678	-0.0405761	-0.0313075	0.00428197	0.00548411	-0.0370603	-0.158367	-0.0925491
0.000647059	-0.0441216	-0.0134945	-0.0769528	-0.088897	-0.102351	-0.0774778	-0.0313075	-0.0129712	-0.0122271	-0.0893209	-0.105968	-0.0403361
0.000705882	-0.128297	-0.0979825	-0.00958853	-0.0377158	-0.102351	0.0147764	0.00418309	-0.0129712	-0.0653608	-0.106741	-0.123434	-0.0751448
0.000764706	-0.128297	-0.0810849	-0.0937939	-0.0547411	-0.102351	-0.11438	-0.102289	-0.0474775	-0.0476495	-0.0893209	-0.0710354	-0.0751448
0.000823529	-0.128297	-0.0641873	-0.0769528	-0.0718716	-0.137902	-0.00367443	-0.066798	-0.0302243	-0.083072	-0.106741	-0.0885017	-0.109953
0.000882353	-0.0441216	-0.0303921	-0.144317	-0.0377158	-0.084575	-0.0959287	-0.0490528	0.00428197	-0.100783	-0.124269	-0.105968	-0.0751448
0.000941176	-0.0777916	-0.0979825	-0.0432707	-0.0718716	-0.102351	-0.059027	-0.0135622	-0.0129712	-0.153917	-0.141689	-0.0885017	-0.0403361
0.001	-0.128297	-0.11488	-0.127476	-0.0206904	-0.102351	-0.0774778	0.0396737	0.0387883	-0.136206	-0.124269	-0.0535691	-0.0925491
0.00105882	-0.111462	-0.0810849	-0.127476	-0.088897	-0.173454	-0.0405761	0.0219284	-0.0129712	-0.153917	-0.159109	-0.105968	-0.0751448
0.00111765	-0.0609566	-0.0472897	-0.144317	-0.0547411	-0.120126	-0.00367443	0.0219284	0.0215351	-0.136206	-0.106741	-0.140901	-0.0925491
0.00117647	-0.145132	-0.131778	-0.144317	-0.0718716	-0.102351	-0.0221253	-0.0135622	0.00428197	-0.100783	-0.0893209	-0.140901	-0.0751448
0.00123529	-0.212472	-0.0979825	-0.0432707	-0.088897	-0.0490234	0.0332273	-0.0313075	0.0387883	-0.153917	-0.106741	-0.105968	-0.0577404
0.00129412	-0.178802	-0.0641873	-0.110635	0.0133603	-0.102351	-0.0405761	0.0219284	0.0560414	-0.136206	-0.0893209	-0.123434	-0.109953
0.00135294	-0.0609566	-0.0641873	-0.0432707	-0.0377158	-0.0667992	-0.00367443	0.0574189	0.0732946	-0.171628	-0.124269	-0.105968	-0.0577404
0.00141176	-0.111462	-0.148675	-0.0601118	0.0644364	-0.102351	-0.059027	0.0574189	0.0560414	-0.171628	-0.106741	-0.0885017	-0.0577404
0.00147059	-0.161967	-0.216266	0.00725255	-0.00366503	-0.102351	-0.059027	0.0396737	0.00428197	-0.153917	-0.0893209	-0.0710354	-0.0229318
0.00152941	-0.161967	-0.148675	-0.0769528	0.0303857	-0.120126	-0.0405761	-0.0135622	0.0387883	-0.189339	-0.106741	-0.0535691	-0.0403361
0.00158824	-0.128297	-0.11488	-0.0432707	-0.0377158	-0.0667992	-0.0405761	0.0396737	0.0560414	-0.189339	-0.106741	-0.123434	-0.0403361
0.00164706	-0.128297	-0.165573	-0.0264296	-0.0377158	0.00430388	-0.059027	0.0219284	0.0732946	-0.224762	-0.106741	-0.0885017	-0.0403361
0.00170588	-0.229307	-0.216266	-0.0264296	-0.00366503	-0.0490234	-0.059027	0.0751642	0.0560414	-0.20705	-0.0893209	-0.0885017	-0.00552748
0.00176471	-0.195637	-0.131778	-0.0432707	-0.0377158	0.00430388	-0.00367443	0.0396737	0.0215351	-0.189339	-0.0544805	-0.0186364	0.0292812
0.00182353	-0.161967	-0.0979825	-0.0937939	-0.00366503	-0.0667992	0.0147764	0.0751642	0.0215351	-0.20705	-0.00221991	-0.0535691	-0.0577404
0.00188235	-0.161967	-0.165573	-0.0264296	-0.0547411	0.0576312	0.0147764	0.00418309	0.0215351	-0.20705	-0.0370603	-0.0885017	-0.0229318
0.00194118	-0.279812	-0.182471	-0.0601118	0.0133603	-0.0312477	0.0516781	-0.0313075	0.0215351	-0.20705	-0.0370603	-0.0361028	0.0292812
0.002	-0.229307	-0.131778	-0.0264296	-0.0718716	0.00430388	0.0516781	0.0396737	0.0732946	-0.136206	-0.0544805	-0.0186364	0.0466855
0.00205882	-0.145132	-0.0641873	-0.0937939	0.0303857	-0.0490234	0.0516781	0.0751642	0.107801	-0.189339	-0.0719007	-0.0361028	0.0118768
0.00211765	-0.145132	-0.0979825	-0.00958853	-0.00366503	0.0398554	0.0147764	0.1284	0.0560414	-0.153917	-0.0544805	-0.0535691	-0.00552748
0.00217647	-0.246142	-0.11488	-0.0937939	-0.00366503	0.00430388	0.0332273	0.0219284	0.0215351	-0.153917	-0.0544805	-0.00117013	0.0640898
0.00223529	-0.212472	-0.131778	-0.0769528	0.0133603	-0.0312477	0.0332273	0.0396737	0.0560414	-0.153917	-0.0719007	-0.00117013	0.0118768
0.00229412	-0.145132	-0.0979825	-0.0601118	-0.00366503	0.0755167	0.0332273	0.00418309	0.0387883	-0.136206	-0.0544805	-0.0361028	-0.00552748
0.00235294	-0.178802	-0.165573	-0.0432707	0.0984872	0.00430388	0.0516781	0.0396737	0.125161	-0.171628	-0.0893209	-0.0361028	-0.0229318
0.00241176	-0.195637	-0.199368	-0.0601118	-0.00366503	0.0398554	0.0332273	0.0574189	0.125161	-0.136206	-0.0370603	-0.0361028	0.0118768
0.00247059	-0.195637	-0.165573	-0.127476	0.0644364	-0.0667992	0.0516781	0.0751642	0.0905477	-0.171628	-0.0719007	0.0162962	0.0466855
0.00252941	-0.128297	-0.131778	-0.0601118	-0.0206904	0.0576312	0.0516781	0.0751642	0.0905477	-0.189339	-0.0719007	-0.0186364	0.0118768
0.00258824	-0.161967	-0.199368	-0.0601118	0.0474111	0.0220796	0.0516781	0.0396737	0.0732946	-0.153917	-0.0893209	-0.0361028	-0.00552748
0.00264706	-0.178802	-0.148675	0.0240936	-0.00366503	0.00430388	0.0332273	0.110655	0.142414	-0.136206	-0.0719007	-0.0361028	0.0118768
0.00270588	-0.128297	-0.0810849	-0.0264296	0.0133603	0.0398554	0.070129	0.110655	0.142414	-0.083072	-0.0196401	-0.00117013	0.0466855
0.00276471	-0.0441216	-0.0641873	0.00725255	-0.00366503	0.0398554	0.0332273	0.181636	0.159667	-0.100783	-0.0196401	-0.0186364	0.0292812
0.00282353	-0.111462	-0.11488	-0.00958853	-0.0206904	0.0755167	0.0332273	0.0929095	0.0732946	-0.083072	0.0326205	-0.0186364	0.0292812
0.00288235	-0.161967	-0.148675	-0.0432707	0.0133603	-0.0312477	0.0332273	0.0574189	0.0560414	-0.083072	0.0152003	-0.00117013	0.0118768
0.00294118	-0.0946266	-0.0810849	-0.0432707	-0.0377158	0.0576312	0.0516781	0.0574189	0.0732946	-0.083072	-0.00221991	-0.00117013	0.0292812
0.003	-0.0777916	-0.0979825	-0.0601118	0.0474111	-0.0312477	0.0885798	0.0929095	0.0732946	-0.083072	-0.0196401	0.0512288	0.0466855
0.00305882	-0.145132	-0.148675	0.00725255	-0.0718716	0.0576312	0.0147764	0.110655	0.107801	-0.100783	0.0152003	-0.00117013	0.0292812
0.00311765	-0.178802	-0.11488	-0.0601118	0.0303857	-0.0667992	0.070129	0.0574189	0.107801	-0.0476495	0.0326205	-0.00117013	0.0292812
0.00317647	-0.128297	-0.0303921	-0.00958853	-0.0377158	0.0220796	0.0516781	0.0751642	0.0732946	-0.0476495	0.0152003	0.0337625	0.0292812
0.00323529	-0.111462	-0.0641873	-0.00958853	0.0474111	0.0576312	0.162383	-0.0135622	0.0387883	-0.0299383	0.0326205	0.0512288	0.0466855
0.00329412	-0.145132	-0.0810849	0.0409347	0.0474111	0.0576312	0.107031	0.00418309	0.0560414	-0.0653608	-0.0196401	-0.00117013	0.0118768
0.00335294	-0.145132	-0.0134945	0.00725255	-0.00366503	0.0755167	0.125482	0.0219284	0.0732946	-0.0476495	0.0326205	-0.00117013	0.0292812
0.00341176	-0.0946266	0.00340314	-0.00958853	0.0644364	0.0220796	0.0885798	0.0929095	0.0905477	-0.0653608	0.0326205	0.0162962	0.0118768
0.00347059	-0.0946266	-0.0472897	0.0240936	-0.0206904	0.128844	0.107031	0.0574189	0.0387883	-0.083072	0.0326205	0.0337625	0.0640898
0.00352941	-0.161967	-0.0641873	-0.00958853	0.115513	-0.0134719	0.107031	0.00418309	0.00428197	-0.083072	0.0500407	0.0337625	0.0292812
0.00358824	-0.111462	-0.0472897	0.0240936	0.0133603	0.00430388	0.125482	0.0396737	0.0560414	-0.083072	0.0326205	-0.00117013	-0.00552748
0.00364706	-0.0441216	0.0371984	-0.0264296	0.115513	0.00430388	0.162383	0.0751642	0.0732946	-0.0476495	0.0500407	0.0162962	0.0292812
0.00370588	-0.0441216	-0.0472897	0.0577758	0.0303857	0.0398554	0.0885798	0.110655	0.0732946	-0.0653608	-0.00221991	0.0512288	0.0466855
0.00376471	-0.0946266	0.00340314	0.0240936	0.0644364	0.0220796	0.143932	0.0751642	0.0905477	-0.0476495	0.0152003	-0.00117013	0.0292812
0.00382353	-0.0441216	0.0203008	0.00725255	0.0303857	-0.0312477	0.107031	0.110655	0.0560414	-0.0476495	-0.0196401	-0.00117013	0.0118768
0.00388235	-0.0104516	0.0371984	0.00725255	0.0303857	0.0932924	0.143932	0.0929095	0.0732946	-0.0476495	-0.00221991	0.0162962	0.0640898
0.00394118	-0.0441216	-0.0303921	0.0240936	0.0984872	0.00430388	0.0885798	0.0929095	0.0905477	0.00548411	-0.0370603	0.0512288	0.0814941
0.004	-0.0272866	-0.0472897	0.0746168	-0.0206904	0.0220796	0.125482	0.1284	0.107801	-0.0299383	-0.0196401	0.0512288	0.0640898
0.00405882	0.00638342	0.0203008	-0.0769528	0.0984872	-0.0490234	0.070129	0.146145	0.125161	0.00548411	-0.00221991	0.0162962	0.0814941
0.00411765	0.0232184	-0.0303921	0.0409347	-0.0377158	0.0220796	0.125482	0.0751642	0.0732946	-0.0299383	-0.0370603	0.0162962	0.0466855
0.00417647	-0.0609566	-0.0303921	-0.0264296	0.0644364	0.00430388	0.125482	0.0219284	0.00428197	0.0231953	-0.00221991	0.0337625	0.0814941
0.00423529	-0.0609566	0.0203008	0.0240936	0.0303857	-0.0134719	0.107031	0.00418309	0.0387883	0.00548411	0.0152003	0.0162962	0.0118768
0.00429412	0.00638342	0.054096	-0.0432707	0.0474111	0.0398554	0.125482	0.0219284	0.0560414	0.0409065	0.0500407	0.0162962	0.0292812
0.00435294	-0.0104516	0.00340314	-0.0264296	0.0303857	-0.0134719	0.070129	0.0751642	0.0905477	-0.0122271	0.0326205	0.0512288	0.0466855
0.00441176	-0.0777916	-0.0303921	0.0240936	0.0474111	0.0398554	0.107031	0.00418309	0.0732946	0.00548411	0.0326205	0.0686951	0.0466855
0.00447059	-0.0441216	0.0371984	-0.0432707	0.0474111	-0.0134719	0.0332273	0.00418309	0.0560414	0.0586178	0.0152003	0.0337625	0.0466855
0.00452941	0.00638342	0.054096	0.0409347	-0.00366503	0.0576312	0.0885798	-0.0313075	0.0905477	0.0409065	0.0152003	-0.00117013	0.0292812
0.00458824	-0.0441216	0.0203008	0.00725255	0.0814618	0.0932924	0.0516781	0.0574189	0.0905477	0.0586178	0.0152003	-0.0186364	0.0466855
0.00464706	-0.0441216	0.00340314	0.0914579	0.0133603	0.0398554	0.107031	0.0751642	0.125161	0.0409065	0.0500407	0.0162962	0.0466855
0.00470588	0.0232184	0.0709936	-0.0264296	0.0814618	0.0755167	0.0147764	0.146145	0.125161	0.0409065	0.0674609	0.0162962	0.0118768
0.00476471	0.0568884	0.054096	0.00725255	-0.00366503	0.0398554	0.070129	0.0929095	0.0732946	0.0231953	0.0500407	0.0512288	0.0466855
0.00482353	-0.0104516	0.00340314	0.0240936	0.0984872	0.0932924	0.107031	0.0929095	0.0732946	0.0231953	0.0848811	0.0686951	0.0640898
0.00488235	0.00638342	0.0709936	0.0240936	0.0303857	0.0398554	0.0516781	0.0929095	0.0560414	0.0409065	0.0500407	0.103628	0.0988984
0.00494118	0.0905584	0.138584	0.0577758	0.0984872	0.0576312	0.0885798	0.146145	0.125161	0.0409065	0.0674609	0.0686951	0.0466855
0.005	0.0905584	0.0709936	0.0409347	0.0814618	0.0576312	-0.00367443	0.1284	0.0732946	0.0409065	0.0674609	0.0686951	0.0640898
0.00505882	0.00638342	0.0203008	0.0746168	0.0814618	-0.0312477	0.143932	0.0929095	0.0732946	0.0409065	0.0674609	0.121094	0.0814941
0.00511765	0.0737234	0.104789	0.0409347	0.0814618	0.0576312	0.0332273	0.0929095	0.0905477	0.0409065	0.0674609	0.103628	0.0988984
0.00517647	0.107393	0.104789	0.0746168	0.0814618	0.0220796	0.125482	0.0929095	0.125161	0.0586178	0.0674609	0.0861615	0.0814941
0.00523529	0.0737234	0.0203008	0.0914579	0.0474111	0.0932924	0.070129	0.0929095	0.125161	0.0940402	0.102301	0.0861615	0.0640898
0.00529412	0.0232184	0.0371984	0.0577758	0.0474111	-0.0134719	0.107031	0.0929095	0.125161	0.0940402	0.0848811	0.121094	0.0988984
0.00535294	0.107393	0.104789	0.0409347	0.0303857	0.0576312	0.0885798	0.0929095	0.107801	0.111861	0.102301	0.0861615	0.0640898
0.00541176	0.0905584	0.054096	0.0577758	0.0133603	0.0755167	0.107031	0.00418309	0.0732946	0.111861	0.119721	0.0861615	0.0814941
0.00547059	0.00638342	0.054096	0.108299	0.0814618	0.0220796	0.107031	0.0396737	0.0905477	0.182706	0.137142	0.0861615	0.0988984
0.00552941	0.0737234	0.155482	0.108299	0.0303857	0.0398554	0.070129	0.0751642	0.0905477	0.182706	0.102301	0.121094	0.116303
0.00558824	0.107393	0.206279	0.0914579	0.115513	0.0220796	0.070129	0.163891	0.107801	0.164994	0.119721	0.103628	0.0640898
0.00564706	0.0905584	0.138584	0.175767	0.0303857	0.111068	0.0147764	0.0751642	0.0215351	0.200417	0.102301	0.0861615	0.0640898
0.00570588	0.0400534	0.121686	0.0914579	0.115513	-0.0134719	0.107031	0.0751642	0.0215351	0.164994	0.119721	0.103628	0.116303
0.00576471	0.107393	0.189381	0.192608	0.0474111	0.111068	0.070129	0.0929095	0.0387883	0.182706	0.102301	0.103628	0.0988984
0.00582353	0.157898	0.189381	0.158926	0.115513	0.128844	0.0885798	0.146145	0.0387883	0.182706	0.119721	0.0861615	0.0640898
0.00588235	0.0905584	0.121686	0.192608	0.0474111	0.0576312	0.0332273	0.110655	0.0387883	0.200417	0.154562	0.0686951	0.0814941
0.00594118	0.124228	0.189381	0.125244	0.0644364	0.0755167	0.070129	0.0574189	0.0215351	0.164994	0.137142	0.121094	0.0814941
0.006	0.174733	0.206279	0.108299	0.0984872	0.0755167	0.070129	0.0574189	0.0215351	0.164994	0.119721	0.103628	0.0640898
0.00605882	0.124228	0.155482	0.192608	0.115513	0.0932924	0.143932	0.0396737	0.0732946	0.147283	0.119721	0.103628	0.0640898
0.00611765	0.124228	0.172484	0.125244	0.115513	0.0220796	0.070129	0.0929095	0.107801	0.164994	0.154562	0.103628	0.0988984
0.00617647	0.208403	0.240074	0.158926	0.0984872	0.0220796	0.143932	0.146145	0.0905477	0.200417	0.119721	0.13856	0.116303
0.00623529	0.242073	0.240074	0.0914579	0.132538	0.111068	0.0885798	0.0929095	0.0560414	0.182706	0.119721	0.121094	0.0814941
0.00629412	0.124228	0.155482	0.192608	0.149563	0.0398554	0.162383	0.0574189	0.0387883	0.235839	0.137142	0.13856	0.0988984
0.00635294	0.141063	0.189381	0.125244	0.166589	0.0755167	0.107031	0.146145	0.107801	0.218128	0.171982	0.121094	0.0988984
0.00641176	0.191568	0.206279	0.175767	0.200639	0.0755167	0.143932	0.1284	0.125161	0.182706	0.154562	0.173493	0.116303
0.00647059	0.174733	0.121686	0.209449	0.166589	0.0932924	0.0885798	0.1284	0.107801	0.164994	0.137142	0.13856	0.0640898
0.00652941	0.157898	0.172484	0.158926	0.149563	0.0932924	0.125482	0.0219284	0.0732946	0.200417	0.189402	0.156027	0.0814941
0.00658824	0.208403	0.256972	0.158926	0.200639	0.0755167	0.143932	0.0751642	0.107801	0.164994	0.189402	0.13856	0.0988984
0.00664706	0.275743	0.189381	0.209449	0.132538	0.199947	0.125482	0.0929095	0.107801	0.164994	0.206822	0.156027	0.151111
0.00670588	0.208403	0.206279	0.209449	0.217665	0.0932924	0.125482	0.146145	0.125161	0.164994	0.189402	0.103628	0.133707
0.00676471	0.258908	0.256972	0.209449	0.0984872	0.14662	0.125482	0.181636	0.125161	0.200417	0.224243	0.0861615	0.0988984
0.00682353	0.275743	0.273869	0.142085	0.183614	0.14662	0.162383	0.163891	0.0905477	0.200417	0.206822	0.156027	0.151111
0.00688235	0.225238	0.206279	0.259973	0.132538	0.217723	0.162383	0.146145	0.107801	0.200417	0.241663	0.173493	0.151111
0.00694118	0.258908	0.240074	0.158926	0.200639	0.182171	0.162383	0.1284	0.125161	0.235839	0.189402	0.156027	0.151111
0.007	0.292578	0.307664	0.192608	0.149563	0.164396	0.162383	0.199381	0.17692	0.235839	0.206822	0.173493	0.18592
0.00705882	0.275743	0.290767	0.243132	0.183614	0.253274	0.162383	0.163891	0.125161	0.235839	0.189402	0.225892	0.220729
0.00711765	0.225238	0.273869	0.192608	0.183614	0.199947	0.162383	0.1284	0.0560414	0.25355	0.189402	0.260825	0.18592
0.00717647	0.275743	0.307664	0.259973	0.23469	0.253274	0.254637	0.146145	0.0732946	0.25355	0.206822	0.243358	0.220729
0.00723529	0.376857	0.324562	0.209449	0.23469	0.27105	0.143932	0.181636	0.159667	0.218128	0.206822	0.260825	0.238133
0.00729412	0.292578	0.256972	0.310496	0.23469	0.27105	0.217736	0.199381	0.142414	0.271262	0.224243	0.295757	0.272942
0.00735294	0.309413	0.256972	0.22629	0.217665	0.288826	0.107031	0.199381	0.142414	0.235839	0.224243	0.295757	0.238133
0.00741176	0.343187	0.273869	0.259973	0.200639	0.235499	0.236187	0.181636	0.159667	0.288973	0.259083	0.260825	0.238133
0.00747059	0.393692	0.324562	0.22629	0.251715	0.288826	0.199285	0.217126	0.17692	0.306684	0.241663	0.278291	0.238133
0.00752941	0.326352	0.256972	0.243132	0.23469	0.27105	0.236187	0.217126	0.159667	0.306684	0.276503	0.295757	0.238133
0.00758824	0.326352	0.273869	0.276814	0.251715	0.324377	0.254637	0.217126	0.159667	0.359818	0.293923	0.348156	0.272942
0.00764706	0.360022	0.34146	0.243132	0.23469	0.235499	0.180834	0.270362	0.194173	0.288973	0.259083	0.313224	0.272942
0.00770588	0.427362	0.375255	0.293655	0.217665	0.342153	0.236187	0.270362	0.211426	0.306684	0.293923	0.348156	0.255537
0.00776471	0.393692	0.290767	0.243132	0.251715	0.288826	0.180834	0.252617	0.194173	0.288973	0.276503	0.33069	0.272942
0.00782353	0.376857	0.290767	0.310496	0.166589	0.342153	0.236187	0.234872	0.17692	0.306684	0.346184	0.365623	0.272942
0.00788235	0.376857	0.34146	0.259973	0.336842	0.27105	0.236187	0.199381	0.17692	0.359818	0.346184	0.400555	0.290346
0.00794118	0.494702	0.40905	0.361019	0.23469	0.359929	0.254637	0.217126	0.211426	0.342107	0.346184	0.383089	0.290346
0.008	0.461032	0.375255	0.293655	0.370893	0.377705	0.328441	0.199381	0.211426	0.359818	0.398445	0.383089	0.30775
0.00805882	0.393692	0.34146	0.37786	0.302792	0.359929	0.254637	0.252617	0.228679	0.377529	0.381024	0.400555	0.325155
0.00811765	0.427362	0.392153	0.327337	0.268741	0.377705	0.291539	0.217126	0.211426	0.412951	0.398445	0.400555	0.377475
0.00817647	0.494702	0.476641	0.327337	0.336842	0.359929	0.273088	0.217126	0.211426	0.448374	0.433285	0.418021	0.342559
0.00823529	0.562042	0.476641	0.344178	0.251715	0.466584	0.254637	0.199381	0.194173	0.412951	0.415865	0.365623	0.342559
0.00829412	0.477867	0.425948	0.428383	0.370893	0.359929	0.30999	0.199381	0.194173	0.466085	0.415865	0.383089	0.30775
0.00835294	0.461032	0.476641	0.411542	0.285766	0.39548	0.236187	0.217126	0.245933	0.448374	0.415865	0.348156	0.360071
0.00841176	0.494702	0.510436	0.411542	0.353868	0.324377	0.365343	0.288108	0.263186	0.448374	0.450705	0.365623	0.377475
0.00847059	0.545207	0.544231	0.411542	0.302792	0.448808	0.217736	0.323598	0.263186	0.466085	0.398445	0.383089	0.342559
0.00852941	0.494702	0.476641	0.462066	0.302792	0.377705	0.30999	0.270362	0.245933	0.412951	0.415865	0.365623	0.342559
0.00858824	0.511537	0.493538	0.462066	0.285766	0.413256	0.291539	0.234872	0.245933	0.466085	0.433285	0.400555	0.360071
0.00864706	0.545207	0.527333	0.428383	0.302792	0.377705	0.30999	0.234872	0.245933	0.448374	0.415865	0.435488	0.412284
0.00870588	0.612547	0.561129	0.445224	0.336842	0.448808	0.383793	0.288108	0.280439	0.466085	0.398445	0.453062	0.412284
0.00876471	0.595712	0.544231	0.462066	0.353868	0.431032	0.273088	0.270362	0.280439	0.483796	0.450705	0.418021	0.412284
0.00882353	0.578877	0.527333	0.52943	0.336842	0.413256	0.346892	0.270362	0.280439	0.483796	0.433285	0.418021	0.412284
0.00888235	0.646217	0.594924	0.445224	0.370893	0.431032	0.291539	0.323598	0.263186	0.572352	0.485546	0.400555	0.377475
0.00894118	0.696722	0.611822	0.512589	0.319817	0.431032	0.383793	0.270362	0.228679	0.625486	0.502966	0.418021	0.394879
0.009	0.679887	0.561129	0.478907	0.370893	0.502135	0.328441	0.252617	0.245933	0.607775	0.502966	0.435488	0.394879
0.00905882	0.612547	0.544231	0.52943	0.336842	0.466584	0.365343	0.234872	0.228679	0.625486	0.537806	0.400555	0.377475
0.00911765	0.696722	0.645617	0.495748	0.387918	0.466584	0.346892	0.270362	0.280439	0.643197	0.537806	0.383089	0.360071
0.00917647	0.747227	0.69631	0.495748	0.302792	0.431032	0.346892	0.305853	0.297692	0.625486	0.520386	0.313224	0.360071
0.00923529	0.730392	0.628719	0.546271	0.370893	0.502135	0.383793	0.305853	0.280439	0.660908	0.537806	0.33069	0.360071
0.00929412	0.696722	0.628719	0.495748	0.370893	0.413256	0.30999	0.252617	0.245933	0.660908	0.555226	0.313224	0.342559
0.00935294	0.747227	0.679412	0.563112	0.302792	0.448808	0.346892	0.234872	0.245933	0.660908	0.555226	0.33069	0.325155
0.00941176	0.780897	0.747002	0.495748	0.387918	0.431032	0.328441	0.270362	0.245933	0.696331	0.572647	0.313224	0.325155
0.00947059	0.797732	0.662514	0.613635	0.285766	0.466584	0.365343	0.288108	0.228679	0.67862	0.537806	0.33069	0.342559
0.00952941	0.730392	0.645617	0.52943	0.387918	0.431032	0.328441	0.288108	0.263186	0.696331	0.555226	0.348156	0.290346
0.00958824	0.764062	0.679412	0.563112	0.336842	0.39548	0.346892	0.288108	0.228679	0.714042	0.572647	0.33069	0.325155
0.00964706	0.797732	0.69631	0.495748	0.404944	0.466584	0.365343	0.270362	0.194173	0.714042	0.537806	0.365623	0.342559
0.00970588	0.747227	0.611822	0.546271	0.387918	0.431032	0.365343	0.270362	0.17692	0.660908	0.520386	0.295757	0.325155
0.00976471	0.696722	0.594924	0.52943	0.370893	0.448808	0.420695	0.252617	0.228679	0.67862	0.537806	0.313224	0.360071
0.00982353	0.713557	0.662514	0.478907	0.387918	0.39548	0.346892	0.305853	0.263186	0.643197	0.485546	0.33069	0.377475
0.00988235	0.797732	0.713207	0.512589	0.285766	0.484359	0.346892	0.359089	0.280439	0.607775	0.485546	0.348156	0.377475
0.00994118	0.780897	0.628719	0.478907	0.353868	0.39548	0.328441	0.341343	0.245933	0.607775	0.502966	0.348156	0.360071
0.01	0.713557	0.594924	0.52943	0.23469	0.413256	0.254637	0.270362	0.194173	0.590064	0.485546	0.348156	0.360071
0.0100588	0.747227	0.628719	0.428383	0.336842	0.359929	0.328441	0.234872	0.211426	0.590064	0.502966	0.313224	0.325155
0.0101176	0.780897	0.662514	0.478907	0.285766	0.377705	0.30999	0.234872	0.245933	0.572352	0.502966	0.313224	0.30775
0.0101765	0.696722	0.578026	0.445224	0.302792	0.377705	0.328441	0.217126	0.263186	0.53693	0.450705	0.348156	0.290346
0.0102353	0.612547	0.544231	0.445224	0.302792	0.324377	0.254637	0.288108	0.314945	0.483796	0.468125	0.33069	0.290346
0.0102941	0.612547	0.594924	0.411542	0.285766	0.342153	0.273088	0.252617	0.263186	0.519219	0.485546	0.33069	0.325155
0.0103529	0.612547	0.594924	0.37786	0.336842	0.27105	0.273088	0.217126	0.228679	0.483796	0.433285	0.295757	0.290346
0.0104118	0.528372	0.510436	0.411542	0.217665	0.359929	0.273088	0.181636	0.211426	0.448374	0.433285	0.278291	0.272942
0.0104706	0.477867	0.493538	0.344178	0.302792	0.253274	0.30999	0.181636	0.245933	0.466085	0.450705	0.278291	0.290346
0.0105294	0.545207	0.561129	0.327337	0.183614	0.306602	0.254637	0.234872	0.263186	0.39524	0.381024	0.295757	0.290346
0.0105882	0.545207	0.510436	0.259973	0.23469	0.27105	0.30999	0.270362	0.280439	0.39524	0.363604	0.278291	0.255537
0.0106471	0.444197	0.442845	0.327337	0.200639	0.324377	0.217736	0.270362	0.228679	0.359818	0.346184	0.260825	0.255537
0.0107059	0.360022	0.40905	0.259973	0.200639	0.235499	0.254637	0.163891	0.194173	0.306684	0.311344	0.295757	0.238133
0.0107647	0.376857	0.442845	0.276814	0.183614	0.235499	0.180834	0.199381	0.211426	0.271262	0.293923	0.225892	0.18592
0.0108235	0.393692	0.40905	0.243132	0.183614	0.288826	0.217736	0.181636	0.194173	0.235839	0.259083	0.243358	0.220729
0.0108824	0.242073	0.324562	0.276814	0.251715	0.199947	0.217736	0.199381	0.211426	0.182706	0.241663	0.208426	0.203324
0.0109412	0.242073	0.307664	0.259973	0.149563	0.217723	0.217736	0.199381	0.211426	0.164994	0.241663	0.243358	0.238133
0.011	0.242073	0.307664	0.175767	0.23469	0.164396	0.254637	0.217126	0.17692	0.182706	0.206822	0.243358	0.238133
0.0110588	0.258908	0.256972	0.243132	0.115513	0.288826	0.180834	0.146145	0.17692	0.0940402	0.171982	0.208426	0.220729
0.0111176	0.141063	0.155482	0.192608	0.23469	0.217723	0.254637	0.110655	0.17692	0.111861	0.171982	0.208426	0.220729
0.0111765	0.141063	0.172484	0.22629	0.149563	0.217723	0.199285	0.146145	0.194173	0.0586178	0.102301	0.190959	0.18592
0.0112353	0.174733	0.155482	0.108299	0.166589	0.182171	0.236187	0.163891	0.211426	0.0409065	0.0848811	0.190959	0.18592
0.0112941	0.157898	0.0709936	0.158926	0.149563	0.164396	0.180834	0.181636	0.17692	0.00548411	0.0848811	0.13856	0.151111
0.0113529	0.0400534	0.0203008	0.142085	0.132538	0.164396	0.162383	0.0929095	0.142414	-0.0299383	0.0674609	0.13856	0.18592
0.0114118	0.00638342	0.0371984	0.0409347	0.149563	0.0932924	0.125482	0.146145	0.142414	-0.083072	0.0674609	0.121094	0.168516
0.0114706	0.0400534	0.054096	0.0577758	0.132538	0.199947	0.125482	0.1284	0.159667	-0.083072	0.0674609	0.13856	0.168516
0.0115294	-0.0104516	-0.0303921	-0.00958853	0.166589	0.111068	0.0885798	0.163891	0.17692	-0.136206	0.0326205	0.173493	0.203324
0.0115882	-0.0777916	-0.0979825	0.0746168	0.0474111	0.111068	0.107031	0.199381	0.17692	-0.136206	0.0152003	0.208426	0.220729
0.0116471	-0.0946266	-0.0810849	-0.0601118	0.132538	0.0220796	0.107031	0.146145	0.142414	-0.136206	0.0152003	0.173493	0.203324
0.0117059	-0.0777916	-0.148675	0.0240936	0.0814618	0.0932924	0.070129	0.110655	0.125161	-0.171628	-0.0370603	0.156027	0.168516
0.0117647	-0.195637	-0.199368	-0.0264296	0.115513	0.0755167	0.0885798	0.0751642	0.142414	-0.189339	0.0326205	0.190959	0.168516
0.0118235	-0.212472	-0.216266	-0.00958853	0.0474111	0.0398554	0.0147764	0.1284	0.159667	-0.171628	0.0152003	0.13856	0.168516
0.0118824	-0.178802	-0.165573	-0.0937939	0.0303857	0.0932924	0.0516781	0.1284	0.17692	-0.20705	0.0152003	0.173493	0.151111
0.0119412	-0.195637	-0.233163	-0.110635	0.0644364	0.0576312	0.0516781	0.0929095	0.142414	-0.20705	0.0500407	0.103628	0.133707
0.012	-0.279812	-0.283856	-0.0769528	0.0133603	0.0576312	0.0885798	0.0396737	0.0905477	-0.242473	-0.00221991	0.156027	0.133707
0.0120588	-0.313482	-0.250061	-0.161158	0.0644364	0.00430388	0.0516781	0.0574189	0.107801	-0.260184	-0.0370603	0.121094	0.0814941
0.0121176	-0.279812	-0.250061	-0.110635	0.0133603	0.0576312	0.0516781	0.0751642	0.0732946	-0.277895	-0.0719007	0.0686951	0.0466855
0.0121765	-0.313482	-0.300754	-0.177999	0.0984872	0.00430388	0.0147764	0.110655	0.107801	-0.331029	-0.124269	0.0512288	0.0292812
0.0122353	-0.363987	-0.334549	-0.127476	-0.0206904	-0.0490234	0.0147764	0.0574189	0.0387883	-0.331029	-0.124269	0.0512288	0.0292812
0.0122941	-0.347152	-0.283856	-0.228522	0.0474111	-0.0312477	0.0147764	0.0396737	0.0560414	-0.331029	-0.141689	0.0337625	0.0118768
0.0123529	-0.330317	-0.317652	-0.211681	-0.00366503	-0.0134719	-0.00367443	0.0219284	0.0560414	-0.34874	-0.141689	-0.00117013	-0.00552748
0.0124118	-0.380926	-0.385242	-0.177999	0.0303857	0.00430388	-0.00367443	0.00418309	0.0905477	-0.331029	-0.141689	0.0162962	-0.00552748
0.0124706	-0.431431	-0.368344	-0.245364	-0.00366503	-0.0667992	-0.0405761	0.0574189	0.125161	-0.384163	-0.176529	-0.0186364	-0.0229318
0.0125294	-0.397761	-0.351447	-0.211681	-0.0206904	-0.084575	0.0147764	0.0751642	0.107801	-0.366451	-0.159109	-0.00117013	-0.00552748
0.0125882	-0.397761	-0.385242	-0.295887	-0.0206904	-0.0312477	-0.0959287	0.00418309	0.0560414	-0.366451	-0.26363	0.0162962	0.0118768
0.0126471	-0.498771	-0.435935	-0.19484	-0.0206904	-0.102351	-0.0221253	-0.0313075	0.0387883	-0.384163	-0.22879	-0.00117013	0.0118768
0.0127059	-0.465101	-0.40214	-0.279046	-0.0206904	-0.102351	-0.13283	-0.0490528	0.0905477	-0.419585	-0.26363	-0.00117013	0.0118768
0.0127647	-0.448266	-0.368344	-0.245364	-0.0377158	-0.102351	-0.0405761	-0.0135622	0.0905477	-0.419585	-0.26363	0.0162962	0.0292812
0.0128235	-0.431431	-0.419037	-0.228522	-0.0377158	-0.0312477	-0.11438	0.00418309	0.0732946	-0.401874	-0.24621	-0.00117013	0.0118768
0.0128824	-0.481936	-0.46973	-0.262205	-0.0718716	-0.084575	-0.059027	-0.0490528	0.00428197	-0.455008	-0.298471	0.0512288	0.0292812
0.0129412	-0.448266	-0.40214	-0.262205	-0.0206904	-0.0667992	-0.00367443	-0.0313075	0.0732946	-0.437296	-0.26363	0.0162962	0.0118768
0.013	-0.414596	-0.40214	-0.279046	-0.088897	-0.0490234	-0.059027	-0.0313075	0.0387883	-0.49043	-0.333311	0.0162962	0.0118768
0.0130588	-0.498771	-0.503525	-0.211681	-0.0547411	-0.102351	-0.0405761	0.0219284	0.0387883	-0.472719	-0.281051	-0.00117013	-0.00552748
0.0131176	-0.481936	-0.486628	-0.295887	-0.156998	-0.084575	-0.169732	0.0219284	0.0387883	-0.49043	-0.315891	-0.0186364	-0.0229318
0.0131765	-0.431431	-0.435935	-0.312728	-0.0718716	-0.19123	-0.0959287	-0.0135622	-0.0129712	-0.49043	-0.298471	-0.0361028	-0.0925491
0.0132353	-0.431431	-0.46973	-0.245364	-0.122948	-0.0667992	-0.13283	-0.0490528	-0.0302243	-0.49043	-0.281051	-0.0885017	-0.109953
0.0132941	-0.498771	-0.537425	-0.279046	-0.0547411	-0.19123	-0.0774778	-0.102289	-0.0302243	-0.525852	-0.315891	-0.0710354	-0.0751448
0.0133529	-0.448266	-0.435935	-0.279046	-0.122948	-0.173454	-0.169732	-0.0490528	0.00428197	-0.508141	-0.333311	-0.140901	-0.144762
0.0134118	-0.397761	-0.419037	-0.34641	-0.088897	-0.155678	-0.11438	-0.0313075	-0.0302243	-0.49043	-0.333311	-0.140901	-0.144762
0.0134706	-0.481936	-0.537425	-0.312728	-0.105922	-0.173454	-0.151281	-0.0490528	-0.0819838	-0.525852	-0.350731	-0.158367	-0.127358
0.0135294	-0.498771	-0.537425	-0.34641	-0.122948	-0.173454	-0.0959287	-0.120034	-0.099237	-0.472719	-0.333311	-0.140901	-0.109953
0.0135882	-0.465101	-0.46973	-0.396933	-0.0547411	-0.226781	-0.0959287	-0.066798	-0.099237	-0.525852	-0.368152	-0.158367	-0.127358
0.0136471	-0.431431	-0.46973	-0.312728	-0.122948	-0.173454	-0.059027	-0.0845433	-0.0819838	-0.525852	-0.350731	-0.140901	-0.109953
0.0137059	-0.481936	-0.486628	-0.396933	-0.0718716	-0.244557	-0.13283	-0.066798	-0.0819838	-0.472719	-0.350731	-0.105968	-0.0751448
0.0137647	-0.448266	-0.46973	-0.329569	-0.208075	-0.244557	-0.059027	-0.066798	-0.0647307	-0.525852	-0.350731	-0.105968	-0.127358
0.0138235	-0.363987	-0.435935	-0.413774	-0.139973	-0.209005	-0.151281	-0.102289	-0.0647307	-0.49043	-0.350731	-0.105968	-0.109953
0.0138824	-0.448266	-0.503525	-0.329569	-0.191049	-0.209005	-0.169732	-0.102289	-0.0474775	-0.543564	-0.385572	-0.105968	-0.127358
0.0139412	-0.465101	-0.419037	-0.363251	-0.156998	-0.226781	-0.169732	-0.0845433	-0.0129712	-0.561275	-0.350731	-0.123434	-0.127358
0.014	-0.397761	-0.368344	-0.396933	-0.174024	-0.244557	-0.206634	-0.0845433	-0.0647307	-0.525852	-0.368152	-0.140901	-0.179571
0.0140588	-0.397761	-0.435935	-0.34641	-0.156998	-0.226781	-0.151281	-0.137779	-0.133743	-0.525852	-0.385572	-0.158367	-0.196975
0.0141176	-0.465101	-0.503525	-0.396933	-0.208075	-0.226781	-0.206634	-0.191015	-0.16825	-0.472719	-0.385572	-0.158367	-0.179571
0.0141765	-0.448266	-0.503525	-0.329569	-0.139973	-0.280108	-0.13283	-0.137779	-0.099237	-0.49043	-0.368152	-0.158367	-0.179571
0.0142353	-0.363987	-0.46973	-0.34641	-0.208075	-0.173454	-0.206634	-0.0845433	-0.099237	-0.508141	-0.368152	-0.158367	-0.179571
0.0142941	-0.498771	-0.554322	-0.34641	-0.156998	-0.262333	-0.13283	-0.066798	-0.11649	-0.455008	-0.368152	-0.105968	-0.162166
0.0143529	-0.481936	-0.520423	-0.34641	-0.208075	-0.19123	-0.206634	-0.102289	-0.11649	-0.472719	-0.368152	-0.140901	-0.127358
0.0144118	-0.448266	-0.452832	-0.430615	-0.122948	-0.262333	-0.11438	-0.155524	-0.133743	-0.472719	-0.333311	-0.140901	-0.144762
0.0144706	-0.448266	-0.46973	-0.329569	-0.139973	-0.173454	-0.169732	-0.102289	-0.099237	-0.472719	-0.385572	-0.175833	-0.144762
0.0145294	-0.498771	-0.452832	-0.363251	-0.156998	-0.226781	-0.11438	-0.120034	-0.099237	-0.508141	-0.315891	-0.1933	-0.144762
0.0145882	-0.431431	-0.419037	-0.329569	-0.156998	-0.297884	-0.151281	-0.066798	-0.11649	-0.455008	-0.298471	-0.228232	-0.179571
0.0146471	-0.363987	-0.40214	-0.295887	-0.208075	-0.19123	-0.151281	-0.155524	-0.150996	-0.455008	-0.333311	-0.228232	-0.196975
0.0147059	-0.431431	-0.452832	-0.295887	-0.139973	-0.262333	-0.151281	-0.191015	-0.202756	-0.419585	-0.315891	-0.210766	-0.179571
0.0147647	-0.414596	-0.419037	-0.228522	-0.208075	-0.262333	-0.0774778	-0.191015	-0.16825	-0.437296	-0.298471	-0.1933	-0.179571
0.0148235	-0.330317	-0.334549	-0.34641	-0.156998	-0.244557	-0.11438	-0.102289	-0.099237	-0.455008	-0.333311	-0.210766	-0.179571
0.0148824	-0.363987	-0.419037	-0.262205	-0.174024	-0.244557	-0.0774778	-0.137779	-0.185503	-0.401874	-0.298471	-0.210766	-0.179571
0.0149412	-0.380926	-0.385242	-0.312728	-0.174024	-0.226781	-0.188183	-0.17327	-0.202756	-0.419585	-0.315891	-0.228232	-0.231784
0.015	-0.313482	-0.300754	-0.329569	-0.191049	-0.244557	-0.11438	-0.17327	-0.185503	-0.419585	-0.281051	-0.228232	-0.249188
0.0150588	-0.279812	-0.317652	-0.262205	-0.139973	-0.173454	-0.169732	-0.20876	-0.16825	-0.34874	-0.24621	-0.228232	-0.266592
0.0151176	-0.347152	-0.334549	-0.279046	-0.208075	-0.209005	-0.169732	-0.20876	-0.202756	-0.384163	-0.298471	-0.1933	-0.231784
0.0151765	-0.313482	-0.283856	-0.245364	-0.174024	-0.280108	-0.11438	-0.155524	-0.185503	-0.277895	-0.26363	-0.1933	-0.249188
0.0152353	-0.212472	-0.199368	-0.262205	-0.242125	-0.19123	-0.169732	-0.226506	-0.220009	-0.242473	-0.298471	-0.140901	-0.179571
0.0152941	-0.296647	-0.266959	-0.228522	-0.139973	-0.262333	-0.11438	-0.20876	-0.202756	-0.242473	-0.281051	-0.158367	-0.179571
0.0153529	-0.279812	-0.216266	-0.228522	-0.259151	-0.155678	-0.188183	-0.191015	-0.150996	-0.189339	-0.22879	-0.175833	-0.196975
0.0154118	-0.212472	-0.131778	-0.312728	-0.156998	-0.244557	-0.169732	-0.17327	-0.133743	-0.189339	-0.22879	-0.175833	-0.214379
0.0154706	-0.178802	-0.182471	-0.177999	-0.259151	-0.173454	-0.188183	-0.17327	-0.16825	-0.171628	-0.21137	-0.228232	-0.231784
0.0155294	-0.246142	-0.199368	-0.211681	-0.156998	-0.209005	-0.13283	-0.244251	-0.220009	-0.083072	-0.159109	-0.245699	-0.196975
0.0155882	-0.279812	-0.165573	-0.177999	-0.208075	-0.226781	-0.206634	-0.20876	-0.202756	-0.100783	-0.21137	-0.228232	-0.214379
0.0156471	-0.178802	-0.0810849	-0.211681	-0.156998	-0.173454	-0.13283	-0.155524	-0.16825	-0.0476495	-0.21137	-0.210766	-0.196975
0.0157059	-0.161967	-0.131778	-0.19484	-0.088897	-0.19123	-0.169732	-0.137779	-0.185503	-0.0476495	-0.176529	-0.210766	-0.196975
0.0157647	-0.178802	-0.131778	-0.144317	-0.191049	-0.155678	-0.206634	-0.155524	-0.185503	-0.0476495	-0.176529	-0.158367	-0.162166
0.0158235	-0.161967	-0.0810849	-0.177999	-0.122948	-0.262333	-0.188183	-0.17327	-0.185503	-0.0122271	-0.141689	-0.158367	-0.196975
0.0158824	-0.0609566	-0.0134945	-0.144317	-0.191049	-0.137902	-0.188183	-0.191015	-0.220009	0.00548411	-0.141689	-0.158367	-0.179571
0.0159412	-0.0777916	0.00340314	-0.127476	-0.122948	-0.173454	-0.13283	-0.20876	-0.237262	0.00548411	-0.124269	-0.123434	-0.179571
0.016	-0.128297	-0.0134945	-0.0601118	-0.174024	-0.084575	-0.169732	-0.191015	-0.237262	0.00548411	-0.106741	-0.123434	-0.214379
0.0160588	-0.128297	-0.0134945	-0.0937939	-0.139973	-0.173454	-0.13283	-0.20876	-0.254515	0.076329	-0.106741	-0.140901	-0.196975
0.0161176	-0.0609566	0.00340314	-0.110635	-0.139973	-0.155678	-0.169732	-0.137779	-0.185503	0.076329	-0.106741	-0.123434	-0.231784
0.0161765	-0.0104516	0.00340314	-0.144317	-0.156998	-0.137902	-0.151281	-0.155524	-0.220009	0.076329	-0.0719007	-0.105968	-0.179571
0.0162353	-0.0272866	-0.0472897	-0.0601118	-0.122948	-0.137902	-0.151281	-0.20876	-0.237262	0.111861	-0.0544805	-0.0885017	-0.196975
0.0162941	-0.0441216	-0.0303921	-0.0937939	-0.156998	-0.155678	-0.225199	-0.244251	-0.289022	0.129572	-0.0719007	-0.0885017	-0.179571
0.0163529	-0.0104516	0.00340314	-0.0264296	-0.105922	-0.19123	-0.13283	-0.244251	-0.220009	0.147283	-0.0544805	-0.0885017	-0.162166
0.0164118	0.0568884	0.0709936	-0.0769528	-0.122948	-0.120126	-0.188183	-0.20876	-0.202756	0.164994	-0.0544805	-0.123434	-0.162166
0.0164706	0.0568884	0.0371984	0.0409347	-0.139973	-0.120126	-0.169732	-0.17327	-0.202756	0.111861	-0.0370603	-0.123434	-0.144762
0.0165294	0.0400534	0.0709936	-0.0264296	-0.105922	-0.102351	-0.206634	-0.137779	-0.202756	0.182706	-0.0196401	-0.105968	-0.127358
0.0165882	0.0568884	0.0878912	-0.00958853	-0.191049	-0.155678	-0.206634	-0.191015	-0.220009	0.164994	-0.0544805	-0.123434	-0.162166
0.0166471	0.141063	0.138584	-0.0769528	-0.139973	-0.102351	-0.151281	-0.191015	-0.220009	0.147283	-0.0544805	-0.140901	-0.162166
0.0167059	0.107393	0.0878912	-0.0432707	-0.139973	-0.102351	-0.169732	-0.226506	-0.237262	0.182706	0.0152003	-0.158367	-0.196975
0.0167647	0.0400534	0.0371984	0.00725255	-0.122948	-0.0312477	-0.151281	-0.226506	-0.237262	0.164994	-0.0196401	-0.140901	-0.179571
0.0168235	0.0400534	0.054096	-0.0264296	-0.105922	-0.137902	-0.188183	-0.17327	-0.220009	0.182706	-0.0196401	-0.175833	-0.179571
0.0168824	0.107393	0.0878912	-0.00958853	-0.191049	-0.102351	-0.188183	-0.155524	-0.220009	0.164994	-0.00221991	-0.140901	-0.179571
0.0169412	0.157898	0.0709936	-0.0601118	-0.105922	-0.19123	-0.206634	-0.137779	-0.254515	0.164994	-0.00221991	-0.140901	-0.179571
0.017	0.107393	0.00340314	-0.00958853	-0.2251	-0.120126	-0.225199	-0.20876	-0.306275	0.182706	0.0152003	-0.140901	-0.196975
0.0170588	0.0568884	0.00340314	-0.0937939	-0.139973	-0.19123	-0.169732	-0.279741	-0.306275	0.164994	-0.00221991	-0.140901	-0.162166
0.0171176	0.0737234	0.054096	-0.0264296	-0.208075	-0.120126	-0.206634	-0.244251	-0.254515	0.147283	0.0152003	-0.1933	-0.214379
0.0171765	0.141063	0.0709936	-0.0769528	-0.156998	-0.137902	-0.169732	-0.244251	-0.237262	0.147283	-0.00221991	-0.210766	-0.196975
0.0172353	0.107393	-0.0134945	0.00725255	-0.139973	-0.120126	-0.225199	-0.191015	-0.220009	0.111861	-0.0370603	-0.245699	-0.214379
0.0172941	0.0568884	-0.0472897	-0.0432707	-0.174024	-0.120126	-0.243649	-0.226506	-0.254515	0.0940402	-0.0544805	-0.228232	-0.214379
0.0173529	0.0737234	0.00340314	-0.0601118	-0.139973	-0.19123	-0.206634	-0.244251	-0.220009	0.0940402	-0.0544805	-0.263165	-0.231784
0.0174118	0.141063	0.0371984	-0.110635	-0.2251	-0.0490234	-0.243649	-0.279741	-0.237262	0.0586178	-0.0893209	-0.228232	-0.196975
0.0174706	0.0568884	-0.0472897	-0.0432707	-0.174024	-0.155678	-0.151281	-0.279741	-0.237262	0.0409065	-0.0893209	-0.263165	-0.214379
0.0175294	0.0232184	-0.0472897	-0.0432707	-0.276176	-0.137902	-0.280551	-0.244251	-0.254515	-0.0122271	-0.141689	-0.263165	-0.214379
0.0175882	0.0400534	-0.0134945	-0.0937939	-0.293201	-0.209005	-0.2621	-0.226506	-0.237262	0.00548411	-0.124269	-0.245699	-0.231784
0.0176471	0.107393	0.0203008	-0.0769528	-0.259151	-0.155678	-0.354354	-0.20876	-0.254515	-0.0122271	-0.141689	-0.280739	-0.249188
0.0177059	0.0400534	-0.0641873	-0.110635	-0.259151	-0.209005	-0.299002	-0.261996	-0.340781	-0.0653608	-0.159109	-0.263165	-0.266592
0.0177647	-0.0104516	-0.11488	-0.110635	-0.208075	-0.226781	-0.299002	-0.315232	-0.323528	-0.0653608	-0.159109	-0.298205	-0.283997
0.0178235	0.0232184	-0.0810849	-0.211681	-0.276176	-0.244557	-0.335904	-0.315232	-0.323528	-0.0653608	-0.19395	-0.315672	-0.318805
0.0178824	0.0400534	-0.0641873	-0.161158	-0.259151	-0.244557	-0.2621	-0.279741	-0.271769	-0.083072	-0.19395	-0.333138	-0.318805
0.0179412	0.0232184	-0.131778	-0.211681	-0.242125	-0.209005	-0.354354	-0.279741	-0.306275	-0.083072	-0.22879	-0.315672	-0.33621
0.018	-0.0946266	-0.199368	-0.144317	-0.276176	-0.297884	-0.2621	-0.297487	-0.289022	-0.118494	-0.176529	-0.350604	-0.318805
0.0180588	-0.111462	-0.182471	-0.245364	-0.259151	-0.262333	-0.335904	-0.333087	-0.340781	-0.118494	-0.22879	-0.333138	-0.318805
0.0181176	-0.128297	-0.165573	-0.228522	-0.293201	-0.31566	-0.280551	-0.350832	-0.340781	-0.153917	-0.26363	-0.368071	-0.353721
0.0181765	-0.128297	-0.199368	-0.228522	-0.242125	-0.226781	-0.335904	-0.350832	-0.340781	-0.171628	-0.298471	-0.368071	-0.38853
0.0182353	-0.229307	-0.266959	-0.228522	-0.327252	-0.297884	-0.335904	-0.368577	-0.340781	-0.224762	-0.333311	-0.403003	-0.38853
0.0182941	-0.212472	-0.199368	-0.279046	-0.310227	-0.280108	-0.354354	-0.333087	-0.271769	-0.242473	-0.333311	-0.437936	-0.440743
0.0183529	-0.178802	-0.199368	-0.312728	-0.327252	-0.31566	-0.409707	-0.315232	-0.306275	-0.242473	-0.350731	-0.42047	-0.440743
0.0184118	-0.195637	-0.266959	-0.245364	-0.344277	-0.262333	-0.354354	-0.368577	-0.358034	-0.277895	-0.350731	-0.403003	-0.38853
0.0184706	-0.262977	-0.300754	-0.34641	-0.293201	-0.31566	-0.446609	-0.404068	-0.427047	-0.242473	-0.333311	-0.403003	-0.38853
0.0185294	-0.262977	-0.283856	-0.262205	-0.361303	-0.31566	-0.409707	-0.421813	-0.392541	-0.242473	-0.368152	-0.42047	-0.38853
0.0185882	-0.212472	-0.266959	-0.329569	-0.310227	-0.297884	-0.46506	-0.368577	-0.358034	-0.260184	-0.385572	-0.42047	-0.405934
0.0186471	-0.246142	-0.351447	-0.245364	-0.361303	-0.297884	-0.428158	-0.350832	-0.340781	-0.277895	-0.368152	-0.455402	-0.38853
0.0187059	-0.313482	-0.40214	-0.329569	-0.361303	-0.351211	-0.46506	-0.350832	-0.340781	-0.295607	-0.368152	-0.437936	-0.405934
0.0187647	-0.363987	-0.385242	-0.329569	-0.412379	-0.404539	-0.46506	-0.404068	-0.375287	-0.260184	-0.368152	-0.455402	-0.423339
0.0188235	-0.330317	-0.351447	-0.380092	-0.395354	-0.368987	-0.428158	-0.439558	-0.375287	-0.295607	-0.402992	-0.455402	-0.423339
0.0188824	-0.380926	-0.40214	-0.380092	-0.412379	-0.404539	-0.48351	-0.404068	-0.358034	-0.277895	-0.420412	-0.490335	-0.423339
0.0189412	-0.465101	-0.419037	-0.312728	-0.429404	-0.386763	-0.446609	-0.421813	-0.375287	-0.277895	-0.402992	-0.437936	-0.405934
0.019	-0.431431	-0.385242	-0.413774	-0.378328	-0.475642	-0.501961	-0.333087	-0.340781	-0.277895	-0.385572	-0.42047	-0.371126
0.0190588	-0.397761	-0.334549	-0.312728	-0.412379	-0.386763	-0.446609	-0.333087	-0.358034	-0.277895	-0.368152	-0.42047	-0.353721
0.0191176	-0.431431	-0.368344	-0.380092	-0.361303	-0.386763	-0.48351	-0.368577	-0.392541	-0.260184	-0.368152	-0.42047	-0.371126
0.0191765	-0.481936	-0.40214	-0.279046	-0.44643	-0.422315	-0.428158	-0.368577	-0.409794	-0.260184	-0.333311	-0.437936	-0.38853
0.0192353	-0.431431	-0.351447	-0.363251	-0.344277	-0.422315	-0.409707	-0.350832	-0.358034	-0.224762	-0.333311	-0.437936	-0.38853
0.0192941	-0.347152	-0.283856	-0.295887	-0.395354	-0.422315	-0.372805	-0.279741	-0.323528	-0.224762	-0.298471	-0.472869	-0.38853
0.0193529	-0.330317	-0.334549	-0.279046	-0.344277	-0.368987	-0.335904	-0.279741	-0.340781	-0.189339	-0.24621	-0.42047	-0.353721
0.0194118	-0.380926	-0.334549	-0.295887	-0.378328	-0.44009	-0.354354	-0.261996	-0.375287	-0.20705	-0.22879	-0.385537	-0.353721
0.0194706	-0.313482	-0.233163	-0.279046	-0.378328	-0.351211	-0.280551	-0.315232	-0.358034	-0.153917	-0.21137	-0.350604	-0.301401
0.0195294	-0.229307	-0.199368	-0.295887	-0.310227	-0.351211	-0.317453	-0.333087	-0.375287	-0.171628	-0.24621	-0.333138	-0.318805
0.0195882	-0.262977	-0.250061	-0.161158	-0.310227	-0.297884	-0.280551	-0.350832	-0.358034	-0.153917	-0.22879	-0.315672	-0.283997
0.0196471	-0.246142	-0.199368	-0.211681	-0.208075	-0.333436	-0.335904	-0.315232	-0.323528	-0.100783	-0.19395	-0.350604	-0.266592
0.0197059	-0.195637	-0.165573	-0.127476	-0.327252	-0.351211	-0.280551	-0.279741	-0.289022	-0.0653608	-0.141689	-0.315672	-0.266592
0.0197647	-0.145132	-0.11488	-0.177999	-0.2251	-0.280108	-0.299002	-0.297487	-0.340781	-0.0122271	-0.0893209	-0.298205	-0.266592
0.0198235	-0.161967	-0.148675	-0.0769528	-0.293201	-0.244557	-0.317453	-0.333087	-0.358034	0.00548411	-0.0893209	-0.280739	-0.214379
0.0198824	-0.128297	-0.0641873	-0.0601118	-0.242125	-0.209005	-0.280551	-0.333087	-0.289022	0.076329	-0.0196401	-0.245699	-0.214379
0.0199412	-0.0272866	0.054096	-0.110635	-0.259151	-0.226781	-0.317453	-0.297487	-0.271769	0.111861	-0.0370603	-0.263165	-0.231784
0.02	0.0568884	0.0709936	-0.0264296	-0.276176	-0.173454	-0.2621	-0.261996	-0.237262	0.129572	0.0152003	-0.280739	-0.231784
0.0200588	0.00638342	0.0203008	-0.0432707	-0.242125	-0.209005	-0.317453	-0.279741	-0.271769	0.182706	0.0848811	-0.245699	-0.214379
0.0201176	0.0568884	0.0709936	0.0409347	-0.310227	-0.226781	-0.206634	-0.261996	-0.254515	0.218128	0.102301	-0.245699	-0.196975
0.0201765	0.157898	0.155482	-0.0264296	-0.174024	-0.137902	-0.188183	-0.226506	-0.237262	0.306684	0.119721	-0.210766	-0.162166
0.0202353	0.174733	0.121686	0.125244	-0.191049	-0.102351	-0.188183	-0.20876	-0.202756	0.306684	0.119721	-0.158367	-0.144762
0.0202941	0.191568	0.172484	0.0746168	-0.105922	-0.0490234	-0.169732	-0.17327	-0.150996	0.359818	0.154562	-0.105968	-0.109953
0.0203529	0.258908	0.273869	0.125244	-0.156998	-0.102351	-0.13283	-0.155524	-0.150996	0.377529	0.171982	-0.0885017	-0.0751448
0.0204118	0.393692	0.358357	0.142085	-0.122948	0.00430388	-0.13283	-0.155524	-0.11649	0.377529	0.189402	-0.0885017	-0.109953
0.0204706	0.360022	0.307664	0.175767	-0.088897	0.00430388	-0.151281	-0.191015	-0.150996	0.430663	0.259083	-0.0885017	-0.0751448
0.0205294	0.376857	0.307664	0.276814	-0.088897	0.0220796	-0.0405761	-0.17327	-0.11649	0.448374	0.276503	-0.0186364	-0.0925491
0.0205882	0.477867	0.40905	0.22629	-0.0547411	0.00430388	-0.0959287	-0.0845433	-0.099237	0.53693	0.328764	-0.0361028	-0.0577404
0.0206471	0.562042	0.442845	0.344178	-0.0547411	0.0220796	-0.00367443	-0.066798	-0.0647307	0.53693	0.328764	-0.0186364	-0.0229318
0.0207059	0.562042	0.442845	0.310496	-0.00366503	0.0755167	-0.0959287	-0.0313075	-0.11649	0.590064	0.381024	0.0162962	0.0118768
0.0207647	0.595712	0.493538	0.37786	0.0133603	0.00430388	-0.00367443	-0.102289	-0.133743	0.643197	0.415865	0.0337625	0.0466855
0.0208235	0.696722	0.594924	0.344178	0.0984872	0.14662	-0.0405761	-0.0845433	-0.0819838	0.67862	0.415865	0.0337625	0.0466855
0.0208824	0.764062	0.594924	0.411542	0.0984872	0.14662	0.0516781	-0.0845433	-0.0474775	0.749465	0.433285	0.0512288	0.0988984
0.0209412	0.764062	0.578026	0.52943	0.0984872	0.182171	-0.00367443	-0.0135622	0.00428197	0.731753	0.468125	0.121094	0.0988984
0.021	0.831402	0.645617	0.445224	0.0814618	0.164396	0.0516781	0.0396737	-0.0302243	0.784887	0.485546	0.190959	0.168516
0.0210588	0.881907	0.69631	0.512589	0.115513	0.217723	0.107031	0.0219284	0.0215351	0.749465	0.502966	0.208426	0.18592
0.0211176	0.865072	0.69631	0.52943	0.115513	0.324377	0.0885798	0.00418309	0.00428197	0.784887	0.537806	0.260825	0.203324
0.0211765	0.865072	0.69631	0.596794	0.183614	0.235499	0.180834	0.0219284	0.0732946	0.784887	0.537806	0.295757	0.203324
0.0212353	0.949247	0.83149	0.563112	0.149563	0.324377	0.143932	0.110655	0.142414	0.784887	0.607595	0.313224	0.220729
0.0212941	1.03353	0.83149	0.613635	0.23469	0.306602	0.217736	0.163891	0.125161	0.873552	0.607595	0.33069	0.255537
0.0213529	0.982918	0.797695	0.680999	0.200639	0.377705	0.125482	0.163891	0.0905477	0.83813	0.625015	0.365623	0.272942
0.0214118	0.999753	0.814593	0.647317	0.285766	0.324377	0.236187	0.146145	0.0905477	0.891264	0.659855	0.418021	0.30775
0.0214706	1.1177	0.916083	0.664158	0.319817	0.413256	0.217736	0.234872	0.142414	0.873552	0.607595	0.435488	0.30775
0.0215294	1.16821	0.916083	0.697841	0.336842	0.466584	0.273088	0.270362	0.159667	0.908975	0.625015	0.453062	0.360071
0.0215882	1.10087	0.916083	0.731523	0.370893	0.431032	0.273088	0.323598	0.194173	0.926686	0.642435	0.453062	0.342559
0.0216471	1.16821	1.00057	0.731523	0.319817	0.502135	0.291539	0.252617	0.17692	0.944397	0.694696	0.487995	0.342559
0.0217059	1.21871	1.03437	0.714682	0.490071	0.502135	0.383793	0.252617	0.194173	0.944397	0.712116	0.487995	0.360071
0.0217647	1.18504	1.00057	0.815832	0.438995	0.573238	0.365343	0.252617	0.211426	0.944397	0.712116	0.540394	0.394879
0.0218235	1.15137	1.05126	0.782046	0.541147	0.519911	0.420695	0.359089	0.245933	0.997531	0.781797	0.575326	0.412284
0.0218824	1.26922	1.13575	0.883196	0.45602	0.573238	0.420695	0.412434	0.297692	1.03295	0.781797	0.575326	0.429688
0.0219412	1.30289	1.15265	0.883196	0.558172	0.573238	0.457597	0.412434	0.297692	1.05066	0.781797	0.575326	0.447092
0.022	1.25238	1.08506	0.916878	0.524121	0.573238	0.476048	0.376834	0.314945	1.1038	0.868898	0.592792	0.447092
0.0220588	1.28605	1.15265	0.883196	0.541147	0.591014	0.512949	0.376834	0.349452	1.15693	0.886318	0.645191	0.481901
0.0221176	1.35339	1.23714	0.900037	0.575197	0.60879	0.512949	0.46567	0.366705	1.12151	0.903738	0.662658	0.499305
0.0221765	1.37023	1.22024	1.00108	0.592223	0.644341	0.586867	0.447925	0.383958	1.15693	0.973419	0.680124	0.551518
0.0222353	1.33656	1.25404	0.950561	0.592223	0.60879	0.512949	0.430179	0.297692	1.19235	0.955999	0.662658	0.551518
0.0222941	1.38706	1.32163	1.03477	0.541147	0.626565	0.623768	0.430179	0.366705	1.24549	0.990839	0.662658	0.551518
0.0223529	1.4544	1.33852	1.01792	0.643404	0.715444	0.549965	0.46567	0.383958	1.31633	0.990839	0.715057	0.568923
0.0224118	1.35339	1.33852	1.11897	0.609248	0.679893	0.642219	0.518906	0.401211	1.29862	1.02568	0.784922	0.63854
0.0224706	1.38706	1.42301	1.06845	0.660429	0.73322	0.623768	0.572142	0.50473	1.31633	1.07794	0.802388	0.655944
0.0225294	1.48807	1.4737	1.06845	0.643404	0.73322	0.66067	0.572142	0.418464	1.31633	1.06052	0.819855	0.673348
0.0225882	1.4544	1.42301	1.16949	0.660429	0.786657	0.697572	0.536651	0.435717	1.36947	1.11278	0.802388	0.655944
0.0226471	1.43757	1.43991	1.16949	0.677455	0.804433	0.66067	0.518906	0.452971	1.4226	1.16504	0.854787	0.690753
0.0227059	1.52174	1.4737	1.18634	0.728531	0.786657	0.734473	0.625378	0.521983	1.47573	1.16504	0.872254	0.725561
0.0227647	1.60592	1.4906	1.22002	0.677455	0.911087	0.697572	0.643123	0.539236	1.51116	1.19988	0.907186	0.777774
0.0228235	1.50491	1.45681	1.2537	0.762582	0.786657	0.771375	0.643123	0.487477	1.58211	1.2173	0.942119	0.76037
0.0228824	1.55541	1.54129	1.23686	0.677455	0.893312	0.752924	0.625378	0.539236	1.58211	1.23472	0.942119	0.76037
0.0229412	1.60592	1.62589	1.23686	0.796632	0.85776	0.826728	0.660868	0.539236	1.63524	1.26956	0.977051	0.777774
0.023	1.58908	1.59209	1.40527	0.762582	0.928863	0.771375	0.714104	0.573743	1.63524	1.26956	0.994518	0.795179
0.0230588	1.60592	1.64278	1.35475	0.813658	0.928863	0.808277	0.731849	0.608249	1.67067	1.30451	1.02945	0.847392
0.0231176	1.72387	1.71037	1.37159	0.830683	0.928863	0.808277	0.785085	0.625502	1.70609	1.35677	0.994518	0.847392
0.0231765	1.75754	1.69348	1.43895	0.864734	0.999966	0.863629	0.731849	0.625502	1.74151	1.37419	1.01198	0.847392
0.0232353	1.70703	1.71037	1.40527	0.932835	0.982191	0.88208	0.76734	0.694515	1.75922	1.40903	1.04692	0.864796
0.0232941	1.84171	1.82866	1.47263	0.932835	0.982191	0.955884	0.820576	0.78078	1.81236	1.46129	1.08185	0.917009
0.0233529	1.95956	1.89625	1.45579	0.949861	0.999966	0.900531	0.891557	0.763527	1.79464	1.46129	1.08185	0.934413
0.0234118	1.90905	1.86245	1.59063	0.949861	0.982191	1.01124	0.838321	0.729021	1.90091	1.53097	1.11678	0.951818
0.0234706	1.94272	1.96384	1.5401	1.00094	1.08885	0.955884	0.838321	0.798034	1.97176	1.56581	1.18676	1.02143
0.0235294	2.0269	2.08212	1.59063	1.05201	1.05329	1.08504	0.909302	0.815287	1.98947	1.56581	1.23915	1.07376
0.0235882	2.11107	2.09902	1.70851	1.08606	1.17772	1.04814	0.980283	0.884406	2.07802	1.61807	1.27409	1.07376
0.0236471	2.11107	2.14971	1.70851	1.10309	1.14217	1.08504	0.980283	0.867153	2.11345	1.67033	1.29155	1.10856
0.0237059	2.21208	2.23431	1.7422	1.15417	1.1244	1.17729	1.05126	0.918912	2.18429	1.72259	1.30902	1.10856
0.0237647	2.27942	2.2681	1.77588	1.17119	1.28438	1.19574	1.01577	0.918912	2.25514	1.75744	1.34395	1.21299
0.0238235	2.29626	2.285	1.87692	1.25632	1.23105	1.26955	1.08675	0.953419	2.29067	1.8097	1.36142	1.21299
0.0238824	2.43104	2.36949	1.87692	1.20524	1.33771	1.23265	1.12235	0.987925	2.37922	1.8968	1.39635	1.23039
0.0239412	2.54888	2.47087	1.87692	1.30739	1.2666	1.288	1.17559	1.02243	2.48549	1.96648	1.41382	1.2478
0.024	2.68356	2.52156	1.99481	1.29037	1.40881	1.288	1.22883	1.02243	2.53863	2.01885	1.43128	1.28261
0.0240588	2.66673	2.57226	2.01165	1.40965	1.37326	1.43572	1.17559	1.00518	2.64489	2.12337	1.50115	1.35222
0.0241176	2.78457	2.67364	2.16322	1.40965	1.46214	1.39882	1.24657	1.03968	2.75116	2.19305	1.55355	1.42184
0.0241765	2.95292	2.84262	2.19701	1.46073	1.55112	1.49107	1.24657	1.1087	2.83972	2.24531	1.64088	1.47405
0.0242353	3.08771	2.91021	2.36542	1.52883	1.64	1.54642	1.37079	1.19496	2.92827	2.33241	1.67581	1.49146
0.0242941	3.17188	2.94411	2.41594	1.54585	1.72888	1.56488	1.40628	1.21222	3.05236	2.43693	1.71074	1.57848
0.0243529	3.23922	3.06239	2.56751	1.63098	1.69333	1.63868	1.45952	1.28123	3.1232	2.54145	1.79808	1.6481
0.0244118	3.44124	3.24827	2.56751	1.61396	1.83554	1.65713	1.51275	1.31573	3.22947	2.62855	1.86805	1.71772
0.0244706	3.59276	3.33275	2.7696	1.73313	1.87109	1.80474	1.56599	1.31573	3.35345	2.73318	1.95538	1.78744
0.0245294	3.69377	3.38345	2.83697	1.85231	1.97774	1.78629	1.58373	1.36749	3.49514	2.80286	2.04271	1.89187
0.0245882	3.77805	3.50173	2.98864	1.88636	2.03107	1.89699	1.65471	1.43651	3.60141	2.9248	2.18244	1.99629
0.0246471	3.9969	3.68771	3.02232	2.00554	2.10217	1.97079	1.76119	1.52277	3.77863	3.02932	2.26977	2.0311
0.0247059	4.18209	3.85668	3.14021	2.05672	2.1555	2.0077	1.83217	1.59189	3.90261	3.15127	2.33964	2.11812
0.0247647	4.31677	3.94117	3.2581	2.12482	2.26227	2.11851	1.86777	1.60914	4.0443	3.27321	2.42697	2.18774
0.0248235	4.38411	4.05946	3.34231	2.20995	2.29782	2.17387	1.921	1.6609	4.23912	3.44752	2.5143	2.27476
0.0248824	4.58623	4.22843	3.51072	2.244	2.40447	2.26612	1.95649	1.72992	4.41623	3.53462	2.65414	2.37919
0.0249412	4.80509	4.4651	3.57818	2.4483	2.49335	2.32147	2.06296	1.85069	4.55803	3.65656	2.77641	2.48361
0.025	5.05761	4.60028	3.84764	2.41425	2.70666	2.43218	2.1162	1.9197	4.71743	3.81334	2.8812	2.57074
0.0250588	5.1924	4.76926	3.94869	2.61856	2.75999	2.57979	2.18718	1.97146	4.94768	3.9527	2.95107	2.67517
0.0251176	5.42809	4.97203	4.13394	2.55046	2.91997	2.61669	2.3114	2.04047	5.08937	4.10948	3.0908	2.76219
0.0251765	5.66378	5.2087	4.16762	2.70368	3.00896	2.78275	2.36463	2.09223	5.33743	4.28379	3.1956	2.86662
0.0252353	5.93324	5.39458	4.4035	2.78892	3.16894	2.85666	2.47111	2.1785	5.53226	4.458	3.33544	2.93623
0.0252941	6.11842	5.56355	4.57191	2.87404	3.29337	2.96737	2.48885	2.24762	5.74479	4.59736	3.4577	3.09287
0.0253529	6.32044	5.78333	4.774	3.0443	3.36447	3.05962	2.66641	2.36839	5.99286	4.82382	3.57996	3.17989
0.0254118	6.64041	6.10438	4.90873	3.12942	3.56001	3.13343	2.79063	2.4374	6.27624	5.01555	3.73716	3.35404
0.0254706	6.90977	6.30715	5.12777	3.3167	3.68455	3.31793	2.91485	2.54092	6.50648	5.17233	3.91182	3.49328
0.0255294	7.14546	6.51003	5.3467	3.3848	3.89786	3.37329	3.00357	2.57543	6.77226	5.39879	4.08659	3.63251
0.0255882	7.34759	6.76349	5.5488	3.58921	3.96896	3.61326	3.00357	2.64444	7.02022	5.60794	4.24379	3.77175
0.0256471	7.73479	7.10155	5.73415	3.69137	4.18227	3.66861	3.14554	2.74796	7.28589	5.79957	4.34859	3.89358
0.0257059	8.02109	7.40571	5.98677	3.81054	4.32447	3.89002	3.28761	2.86873	7.55166	6.02603	4.50579	4.05032
0.0257647	8.30729	7.65917	6.25623	3.99782	4.50234	3.98228	3.46506	3.00686	7.87047	6.27002	4.66298	4.18956
0.0258235	8.61042	7.94653	6.44158	4.13413	4.62677	4.12989	3.57153	3.16214	8.17167	6.5139	4.87269	4.41581
0.0258824	8.96396	8.26759	6.72788	4.27033	4.76898	4.33296	3.73124	3.24841	8.52589	6.77521	5.06482	4.58986
0.0259412	9.35126	8.63944	6.92997	4.42356	4.98229	4.40676	3.83771	3.28291	8.88022	7.07146	5.25695	4.79882
0.026	9.65429	8.85911	7.30058	4.57679	5.14238	4.60972	3.94418	3.43819	9.19903	7.31534	5.48412	4.97286
0.0260588	9.97426	9.23096	7.48583	4.73002	5.35569	4.68352	4.06851	3.57622	9.55336	7.55922	5.67625	5.1469
0.0261176	10.412	9.58581	7.82276	4.90038	5.51567	4.94184	4.26371	3.7316	9.90758	7.83805	5.90331	5.33846
0.0261765	10.833	10.0084	8.05853	5.13873	5.78231	5.03409	4.44116	3.88688	10.2973	8.09936	6.09544	5.5125
0.0262353	11.1697	10.2956	8.44598	5.24088	5.99573	5.23716	4.58312	3.9904	10.6339	8.3955	6.32261	5.70395
0.0262941	11.4896	10.6675	8.6986	5.49637	6.22681	5.47703	4.68959	4.11117	11.0767	8.74401	6.54967	5.93021
0.0263529	11.9105	11.1068	8.9849	5.68365	6.4579	5.66153	4.84941	4.21469	11.4664	9.04015	6.77673	6.15657
0.0264118	12.4157	11.5631	9.30498	5.90498	6.76019	5.91996	5.02686	4.35282	11.8207	9.3364	7.0563	6.38283
0.0264706	12.8198	11.935	9.62496	6.16036	6.95573	6.08602	5.2753	4.54261	12.2458	9.70223	7.30083	6.59168
0.0265294	13.2575	12.3405	10.0461	6.27964	7.25791	6.32588	5.41726	4.69789	12.7064	9.99848	7.54536	6.81804
0.0265882	13.7458	12.8476	10.2819	6.56907	7.41801	6.51039	5.64806	4.87042	13.1316	10.3469	7.75506	7.0443
0.0266471	14.2846	13.3208	10.7198	6.70528	7.73797	6.75036	5.80777	4.99119	13.5744	10.7302	8.05199	7.28796
0.0267059	14.7224	13.7432	11.0567	7.04589	7.91573	6.99022	5.98522	5.16383	14.0704	11.0786	8.34902	7.56653
0.0267647	15.1938	14.1827	11.5283	7.21614	8.21803	7.17473	6.19827	5.33636	14.4954	11.462	8.64595	7.8276
0.0268235	15.7495	14.7404	11.8147	7.5226	8.50244	7.45161	6.41122	5.5779	15.0092	11.8452	8.97781	8.12347
0.0268824	16.3052	15.2811	12.2694	7.77808	8.82251	7.65457	6.67739	5.78505	15.5229	12.2112	9.23991	8.38464
0.0269412	16.8608	15.7206	12.6906	7.99941	9.16025	7.91288	6.87259	5.94033	16.0012	12.6118	9.55431	8.64571
0.027	17.349	16.1938	13.0947	8.30598	9.39134	8.18976	7.05016	6.0956	16.5326	13.0649	9.79894	8.87207
0.0270588	17.9889	16.7853	13.5159	8.49325	9.74696	8.44807	7.28084	6.26814	17.064	13.5005	10.1308	9.18535
0.0271176	18.595	17.3599	13.9033	8.86781	9.99582	8.72483	7.51153	6.50979	17.5955	13.9186	10.4453	9.48122
0.0271765	19.1675	17.8162	14.4254	9.03817	10.4403	9.00171	7.79557	6.69957	18.1268	14.3542	10.7946	9.82942
0.0272353	19.7232	18.3739	14.8297	9.37868	10.6359	9.33382	8.00851	6.92386	18.7291	14.842	11.179	10.1949
0.0272941	20.363	18.9823	15.3013	9.60001	11.0093	9.55523	8.29243	7.1309	19.2605	15.2776	11.5283	10.4735
0.0273529	21.0702	19.5739	15.7392	9.9917	11.3292	9.92436	8.47	7.32079	19.8982	15.7132	11.8778	10.8216
0.0274118	21.6932	20.0977	16.2782	10.3322	11.7026	10.1642	8.73618	7.54508	20.5005	16.1661	12.2271	11.0827
0.0274706	22.3162	20.723	16.7499	10.6217	12.0226	10.478	8.98461	7.76937	21.0674	16.6714	12.6115	11.4134
0.0275294	22.9897	21.3652	17.2383	10.9622	12.3248	10.847	9.41061	8.11454	21.6873	17.1941	12.9782	11.7442
0.0275882	23.7642	22.0581	17.7268	11.2007	12.8048	11.1054	9.71228	8.37334	22.325	17.682	13.3626	12.1445
0.0276471	24.3535	22.6327	18.2658	11.5753	13.1249	11.4929	9.96082	8.59774	22.9627	18.1697	13.7818	12.5275
0.0277059	25.0101	23.275	18.8048	11.8648	13.5871	11.8066	10.227	8.83928	23.5827	18.7099	14.2186	12.9104
0.0277647	25.7174	23.9679	19.31	12.2904	13.9071	12.2311	10.5288	9.11533	24.2913	19.2152	14.6028	13.2586
0.0278235	26.5087	24.6946	19.8996	12.614	14.4226	12.4894	10.9014	9.426	24.8936	19.7552	14.9872	13.6241
0.0278824	27.1991	25.2861	20.4386	12.9716	14.796	12.8954	11.1854	9.66754	25.5844	20.3302	15.424	14.0245
0.0279412	27.8894	25.9959	21.0113	13.3462	15.1693	13.2275	11.5404	9.96084	26.2753	20.94	15.8082	14.4248
0.028	28.6808	26.7226	21.4829	13.6867	15.5961	13.6336	11.8065	10.2025	26.9307	21.4627	16.2625	14.86
0.0280588	29.4721	27.4155	22.123	14.1295	16.0583	14.0579	12.1438	10.4958	27.6392	22.0377	16.6991	15.2429
0.0281176	30.1456	28.0408	22.7461	14.487	16.5205	14.3717	12.4277	10.7547	28.3301	22.6301	17.1708	15.6955
0.0281765	30.8865	28.7506	23.302	14.9298	16.8761	14.7776	12.8005	11.117	29.0741	23.1701	17.66	16.0959
0.0282353	31.7283	29.5618	23.9084	15.2534	17.4272	15.1468	13.1909	11.4622	29.7649	23.7799	18.0966	16.4788
0.0282941	32.5533	30.2547	24.5148	15.7301	17.7828	15.6081	13.5459	11.721	30.5443	24.3549	18.5683	16.8966
0.0283529	33.2943	30.9814	25.1548	16.0537	18.2984	15.9403	13.9008	12.0488	31.2175	24.9473	19.0226	17.3492
0.0284118	34.0856	31.7419	25.7107	16.5134	18.7073	16.4201	14.2381	12.394	31.9614	25.5571	19.564	17.8192
0.0284706	34.9275	32.5363	26.3507	16.9391	19.2406	16.8076	14.664	12.8081	32.6523	26.1495	20.0182	18.2892
0.0285294	35.7357	33.263	26.974	17.3478	19.7385	17.232	15.0367	13.1187	33.3608	26.794	20.5423	18.7765
0.0285882	36.5102	33.9897	27.6477	17.7734	20.1829	17.6564	15.4626	13.4811	34.1402	27.4387	20.9615	19.2117
0.0286471	37.3352	34.8685	28.2372	18.1141	20.6629	18.0255	15.7644	13.7917	34.8842	28.0833	21.4507	19.6818
0.0287059	38.194	35.6628	28.8772	18.6248	21.1074	18.5237	16.1725	14.154	35.6105	28.7106	21.9573	20.1517
0.0287647	39.0022	36.3726	29.5678	19.0506	21.7474	18.9297	16.5808	14.5337	36.3899	29.3378	22.4813	20.6391
0.0288235	39.7599	37.1162	30.2079	19.5785	22.1208	19.4465	16.9712	14.9134	37.1516	29.9825	23.0229	21.1613
0.0288824	40.6522	37.9781	30.8816	19.953	22.6897	19.8524	17.4504	15.3102	37.8601	30.5923	23.547	21.6313
0.0289412	41.5278	38.7725	31.5048	20.4639	23.1519	20.3876	17.8409	15.6726	38.6573	31.2543	24.0885	22.1535
0.029	42.3024	39.5161	32.2123	20.9066	23.6852	20.7935	18.2668	16.0349	39.3658	31.8642	24.5776	22.6235
0.0290588	43.1105	40.3104	32.8187	21.3493	24.1653	21.3287	18.6396	16.4318	40.1098	32.5611	25.1366	23.1284
0.0291176	44.0029	41.1722	33.4924	21.8602	24.663	21.7901	19.1542	16.8632	40.8892	33.223	25.6083	23.5983
0.0291765	44.8279	41.9327	34.1493	22.2689	25.2675	22.2514	19.5979	17.2774	41.5623	33.8503	26.1848	24.1379
0.0292353	45.5688	42.6763	34.8231	22.8137	25.6765	22.7496	20.0949	17.6914	42.324	34.5298	26.7438	24.6602
0.0292941	46.4107	43.5044	35.4968	23.1713	26.2809	23.2295	20.5208	18.0539	43.0857	35.1919	27.3202	25.1649
0.0293529	47.2694	44.3664	36.0527	23.8014	26.7253	23.783	20.9113	18.4853	43.812	35.8365	27.8618	25.7045
0.0294118	48.0776	45.0762	36.878	24.21	27.3121	24.2444	21.3905	18.9166	44.5205	36.4637	28.3859	26.192
0.0294706	48.8353	45.8536	37.4507	24.7549	27.7743	24.7796	21.8342	19.3481	45.3354	37.1432	28.9624	26.749
0.0295294	49.6771	46.6648	38.1413	25.1806	28.3076	25.2408	22.3489	19.8312	46.0085	37.8402	29.4864	27.2537
0.0295882	50.5359	47.4422	38.7645	25.7085	28.8943	25.776	22.8281	20.2281	46.7879	38.5371	30.0804	27.8456
0.0296471	51.2768	48.1689	39.4719	26.2023	29.4099	26.2374	23.2363	20.6595	47.4965	39.1817	30.6569	28.4026
0.0297059	52.0849	48.9632	40.1625	26.6791	29.9966	26.8278	23.6977	21.1426	48.1519	39.8264	31.2159	28.9597
0.0297647	52.8763	49.7914	40.7184	27.207	30.4766	27.3261	24.2479	21.6258	48.8605	40.4536	31.7573	29.4819
0.0298235	53.6845	50.535	41.4932	27.6326	31.0811	27.8613	24.7271	22.109	49.5513	41.0983	32.3338	30.004
0.0298824	54.3411	51.2448	42.0659	28.1605	31.5611	28.3041	25.2418	22.5403	50.2421	41.7254	32.9103	30.5611
0.0299412	55.1157	52.0053	42.7564	28.5862	32.0767	28.8947	25.7033	23.0063	50.933	42.3875	33.4694	31.1181
0.03	55.9408	52.8334	43.329	29.1652	32.699	29.3745	26.2002	23.5067	51.5707	43.0147	34.0808	31.6926
0.0300588	56.6648	53.5432	44.0365	29.6419	33.1789	29.9466	26.7326	23.9898	52.173	43.6594	34.6573	32.2844
0.0301176	57.372	54.2699	44.6597	30.2039	33.7301	30.4817	27.1941	24.4902	52.8461	44.3389	35.2337	32.8066
0.0301765	58.1465	55.0304	45.2324	30.6636	34.1746	30.9615	27.7087	24.9389	53.4837	44.9835	35.7752	33.4158
0.0302353	58.9042	55.7571	45.9061	31.1575	34.7434	31.5705	28.1702	25.4048	54.1392	45.6107	36.3692	33.9555
0.0302941	59.5608	56.3993	46.4788	31.6682	35.3124	32.0133	28.6317	25.8017	54.7946	46.2206	36.9108	34.5125
0.0303529	60.2343	57.0922	47.1358	32.1791	35.8102	32.6408	29.1818	26.3366	55.3792	46.8304	37.4873	35.0868
0.0304118	61.0088	57.8696	47.6748	32.673	36.3613	33.1206	29.7498	26.8716	55.9815	47.4227	38.0462	35.6091
0.0304706	61.6655	58.5118	48.3148	33.2348	36.8235	33.7481	30.2645	27.3374	56.5837	48.0499	38.6401	36.1661
0.0305294	62.3054	59.1202	48.9212	33.6776	37.4102	34.1909	30.7259	27.8034	57.1329	48.6249	39.1817	36.671
0.0305882	62.9452	59.7793	49.477	34.2225	37.8547	34.7999	31.2228	28.3038	57.7174	49.2695	39.7407	37.2105
0.0306471	63.6355	60.4891	50.0834	34.7163	38.4236	35.2613	31.8085	28.8214	58.2842	49.8271	40.2822	37.7675
0.0307059	64.2585	61.0976	50.6392	35.176	38.9392	35.8148	32.341	29.3391	58.7803	50.3846	40.8762	38.342
0.0307647	64.7972	61.7229	51.2456	35.6698	39.3659	36.3315	32.8556	29.8223	59.294	50.9421	41.4527	38.9164
0.0308235	65.4539	62.3651	51.7509	36.0956	39.8992	36.8667	33.3171	30.2881	59.8253	51.4648	42.0117	39.4735
0.0308824	66.0432	62.9904	52.273	36.6744	40.397	37.4203	33.7786	30.8231	60.2682	52.0049	42.5183	39.9956
0.0309412	66.5484	63.5142	52.9131	37.0832	40.9482	37.937	34.2932	31.3236	60.7287	52.5973	43.0423	40.5353
0.031	67.0872	64.1226	53.3342	37.6281	41.2859	38.4537	34.8434	31.8585	61.207	53.1025	43.6188	41.1097
0.0310588	67.6765	64.7311	53.8901	38.0026	41.8904	38.952	35.3936	32.3934	61.6499	53.5904	44.1254	41.6668
0.0311176	68.1984	65.2381	54.3448	38.6156	42.3527	39.4871	35.8551	32.8248	62.0927	54.1305	44.667	42.2238
0.0311765	68.6362	65.7113	54.9343	39.0073	42.8327	40.0407	36.352	33.377	62.5179	54.6358	45.2085	42.7285
0.0312353	69.1751	66.3198	55.3554	39.5182	43.2949	40.5759	36.9022	33.9637	62.9253	55.1061	45.7151	43.2856
0.0312941	69.6971	66.8098	55.8608	39.9438	43.7216	41.0741	37.4347	34.4468	63.3327	55.6289	46.2392	43.8078
0.0313529	70.0674	67.2492	56.3323	40.4036	44.255	41.6277	37.9315	34.8955	63.687	56.0819	46.8157	44.3474
0.0314118	70.5052	67.7225	56.7535	40.8633	44.6283	42.1075	38.4108	35.3787	64.0413	56.5348	47.3397	44.8696
0.0314706	70.9935	68.2294	57.2588	41.3231	45.1261	42.6981	38.9255	35.8963	64.3956	56.9879	47.8812	45.3744
0.0315294	71.4481	68.6857	57.7135	41.7829	45.5883	43.0856	39.4757	36.4312	64.679	57.3885	48.4053	45.8966
0.0315882	71.7681	69.0914	58.2188	42.2085	45.9617	43.6945	40.0081	36.9489	65.0155	57.8938	48.8596	46.4188
0.0316471	72.2058	69.5983	58.5221	42.6683	46.3883	44.1005	40.5228	37.4839	65.3344	58.312	49.3311	46.9236
0.0317059	72.6099	69.9871	58.9431	43.077	46.7795	44.6541	40.9843	37.9497	65.6178	58.7649	49.8552	47.4633
0.0317647	72.8961	70.3081	59.3811	43.5878	47.2595	45.1155	41.4989	38.4674	65.8658	59.1831	50.3619	47.9333
0.0318235	73.2329	70.7476	59.7011	43.9625	47.6151	45.5768	41.9959	38.9679	66.0961	59.5316	50.8684	48.4728
0.0318824	73.637	71.187	60.0717	44.4393	48.0418	46.0566	42.5461	39.5201	66.344	59.9149	51.3401	48.908
0.0319412	73.9569	71.4574	60.459	44.7968	48.4684	46.518	42.9897	39.9859	66.5921	60.2982	51.8118	49.4303
0.032	74.1758	71.7784	60.8465	45.2906	48.8062	47.0531	43.4335	40.4691	66.7869	60.6292	52.2834	49.9176
0.0320588	74.4453	72.1672	61.1664	45.6312	49.2684	47.5144	43.8949	40.9523	66.9818	60.9951	52.7551	50.4398
0.0321176	74.7651	72.5221	61.4697	46.142	49.5885	48.0681	44.4096	41.4526	67.1766	61.3435	53.2268	50.9447
0.0321765	75.0008	72.7756	61.8907	46.4656	50.0507	48.4371	44.8888	41.9703	67.3007	61.6921	53.6634	51.4321
0.0322353	75.1524	73.0628	62.1771	46.8912	50.3174	48.9723	45.3503	42.4018	67.5132	62.0579	54.1875	51.8846
0.0322941	75.4386	73.384	62.4803	47.2489	50.6907	49.3598	45.8117	42.8849	67.6726	62.3366	54.5894	52.3372
0.0323529	75.6575	73.6544	62.7161	47.6915	51.0285	49.8765	46.2554	43.3681	67.7435	62.6329	55.061	52.7897
0.0324118	75.8428	73.8402	63.0698	48.0832	51.3663	50.3194	46.7879	43.8858	67.8497	62.929	55.4628	53.2075
0.0324706	75.9943	74.0938	63.3225	48.4237	51.6864	50.7069	47.196	44.3516	67.956	63.2427	55.8995	53.7124
0.0325294	76.1963	74.2966	63.6088	48.8154	51.9352	51.1867	47.7107	44.8693	68.0269	63.504	56.3362	54.1649
0.0325882	76.3815	74.567	63.7941	49.1389	52.3975	51.5557	48.19	45.3007	68.1155	63.7653	56.7381	54.6001
0.0326471	76.5163	74.6853	64.0805	49.5306	52.6819	52.0909	48.5626	45.6976	68.1863	64.0267	57.1922	55.0353
0.0327059	76.5836	74.8543	64.2826	49.8881	53.0553	52.4601	48.9531	46.129	68.2395	64.2706	57.6289	55.4878
0.0327647	76.6846	75.0064	64.6025	50.1947	53.2864	52.9398	49.3613	46.5258	68.2395	64.497	58.0307	55.8882
0.0328235	76.7688	75.226	64.7374	50.5863	53.6241	53.3089	49.7873	47.0263	68.2926	64.6888	58.3976	56.3059
0.0328824	76.954	75.412	64.9732	50.8758	53.8553	53.6964	50.2664	47.4922	68.2749	64.8804	58.7818	56.6715
0.0329412	76.9877	75.4965	65.1752	51.1652	54.1753	54.1024	50.6746	47.9754	68.2395	65.072	59.1662	57.0544
0.033	76.954	75.581	65.31	51.5058	54.3531	54.453	51.1184	48.3895	68.2218	65.316	59.5155	57.4548
0.0330588	77.0382	75.7162	65.4616	51.7953	54.6731	54.8221	51.491	48.7692	68.2395	65.5076	59.8824	57.8901
0.0331176	77.0887	75.8514	65.5627	52.204	54.8687	55.2096	51.8815	49.1832	68.1686	65.6818	60.2317	58.2729
0.0331765	77.1898	75.9698	65.7479	52.4083	55.2421	55.5787	52.2719	49.5974	68.1332	65.8212	60.6161	58.6559
0.0332353	77.1223	76.0035	65.9332	52.8	55.3843	56.0031	52.6447	50.0115	68.1332	66.0129	61.0005	59.0388
0.0332941	77.1223	76.1049	66.0849	53.0213	55.6865	56.2246	53.0706	50.4084	68.0801	66.1523	61.3498	59.387
0.0333529	77.1392	76.1894	66.1859	53.3107	55.8287	56.6674	53.4611	50.8053	67.9915	66.2742	61.6992	59.7525
0.0334118	77.156	76.2739	66.3038	53.5833	56.131	56.9442	53.8515	51.2022	67.8851	66.431	62.0136	60.0833
0.0334706	77.1055	76.2401	66.4217	53.8386	56.3265	57.258	54.1355	51.4956	67.8143	66.5529	62.328	60.4314
0.0335294	77.0213	76.257	66.5733	54.1282	56.5576	57.627	54.4549	51.8924	67.6903	66.6576	62.6775	60.7622
0.0335882	76.9708	76.3415	66.5901	54.3325	56.7177	57.9039	54.8277	52.2548	67.584	66.7447	62.9919	61.1277
0.0336471	76.9372	76.3922	66.7249	54.5708	56.9132	58.2913	55.1826	52.6344	67.4778	66.8492	63.3238	61.4585
0.0337059	76.9203	76.426	66.7249	54.8093	57.091	58.5129	55.5376	53.0141	67.3361	66.8666	63.6382	61.7892
0.0337647	76.7856	76.3753	66.9102	55.0136	57.2865	58.8819	55.8925	53.3419	67.1766	66.9711	63.9527	62.1199
0.0338235	76.7183	76.3753	66.8933	55.3371	57.4288	59.1586	56.212	53.6698	67.088	67.0582	64.2671	62.4506
0.0338824	76.651	76.3584	66.9944	55.4564	57.571	59.4724	56.496	53.9458	66.9109	67.0931	64.5292	62.7291
0.0339412	76.6173	76.3584	66.9944	55.7117	57.8021	59.8045	56.7799	54.291	66.7869	67.1628	64.8087	63.0077
0.034	76.4657	76.2739	67.1123	55.9501	57.9443	60.063	57.0994	54.6016	66.6275	67.215	65.0707	63.2513
0.0340588	76.331	76.2401	67.1291	56.1374	58.1044	60.3213	57.3478	54.9294	66.4503	67.2673	65.3502	63.5821
0.0341176	76.23	76.2739	67.146	56.3588	58.1577	60.5611	57.6851	55.2918	66.2732	67.3021	65.5948	63.8606
0.0341765	76.1795	76.257	67.146	56.478	58.371	60.8196	57.969	55.5506	66.0961	67.3195	65.8568	64.1565
0.0342353	76.0616	76.1894	67.1628	56.7504	58.4066	61.041	58.182	55.775	65.919	67.3021	66.0665	64.3828
0.0342941	75.8764	76.088	67.1796	56.8355	58.6554	61.2255	58.3773	56.0338	65.6886	67.2673	66.311	64.6613
0.0343529	75.6743	76.0204	67.1291	57.074	58.6377	61.5208	58.5725	56.2926	65.5292	67.3195	66.5555	64.9225
0.0344118	75.607	76.0035	67.1628	57.1761	58.8333	61.6315	58.8564	56.5342	65.3344	67.3195	66.7478	65.0791
0.0344706	75.4891	75.9529	67.1123	57.3294	58.8866	61.8898	59.0872	56.8103	65.1219	67.3021	66.9574	65.375
0.0345294	75.3208	75.8176	67.1628	57.4485	59.0111	61.9821	59.3179	57.0173	64.9269	67.3195	67.1495	65.5316
0.0345882	75.1187	75.6824	67.0954	57.6019	58.9933	62.2405	59.4599	57.1727	64.7498	67.3195	67.3416	65.8102
0.0346471	74.9671	75.6317	67.0786	57.7211	59.0644	62.3881	59.6551	57.4315	64.5196	67.2673	67.5164	66.0191
0.0347059	74.883	75.6148	66.9776	57.8062	59.2066	62.5726	59.8504	57.6386	64.2892	67.2324	67.7085	66.2105
0.0347647	74.6641	75.4458	67.0281	57.9594	59.2777	62.7756	60.0633	57.863	64.0767	67.1976	67.9181	66.4021
0.0348235	74.4789	75.3613	66.927	58.0105	59.3488	62.8125	60.2585	58.0355	63.8641	67.0931	68.0929	66.6109
0.0348824	74.3105	75.2429	66.9102	58.1126	59.3488	63.0155	60.4182	58.1908	63.6339	67.0408	68.2151	66.7501
0.0349412	74.1758	75.1754	66.7249	58.1807	59.4021	63.0524	60.5425	58.3288	63.4035	66.9886	68.3199	66.9242
0.035	73.9906	75.0064	66.7249	58.2489	59.4377	63.237	60.6135	58.4323	63.1556	66.884	68.4247	67.0983
0.0350588	73.7211	74.8205	66.6069	58.3341	59.4555	63.3292	60.7377	58.5877	62.9076	66.7621	68.5819	67.255
0.0351176	73.5023	74.7022	66.5564	58.3341	59.4199	63.4399	60.862	58.743	62.6596	66.6924	68.7042	67.3942
0.0351765	73.3508	74.6177	66.4217	58.4022	59.4377	63.5875	61.0039	58.8465	62.447	66.6052	68.8266	67.5508
0.0352353	73.1824	74.4824	66.3375	58.4192	59.4199	63.5875	61.1459	58.95	62.1814	66.4658	68.9314	67.6379
0.0352941	72.913	74.2797	66.287	58.4362	59.4555	63.6982	61.1815	58.9673	61.8979	66.3962	69.0362	67.7946
0.0353529	72.6941	74.1783	66.1522	58.5043	59.3666	63.6982	61.1992	59.0363	61.7031	66.2916	69.106	67.8816
0.0354118	72.5594	74.0938	66.0512	58.4362	59.4021	63.7537	61.2347	59.157	61.4196	66.1523	69.1759	67.9861
0.0354706	72.4079	73.9586	65.8995	58.5214	59.331	63.7906	61.3234	59.2089	61.1716	66.0478	69.1934	68.0383
0.0355294	72.1553	73.7557	65.8827	58.4192	59.3666	63.7906	61.3767	59.2779	60.9236	65.9432	69.2458	68.1775
0.0355882	71.9364	73.6037	65.6132	58.4532	59.2244	63.8459	61.3767	59.2952	60.711	65.8038	69.3331	68.2819
0.0356471	71.7849	73.4685	65.4953	58.3681	59.1533	63.809	61.4299	59.3124	60.4453	65.6818	69.3331	68.3341
0.0357059	71.5996	73.3164	65.31	58.3681	59.1177	63.8644	61.3589	59.2779	60.2328	65.4902	69.368	68.4386
0.0357647	71.3303	73.0966	65.2426	58.3341	59.0644	63.7906	61.3589	59.3124	59.9493	65.316	69.368	68.4735
0.0358235	71.0609	72.9108	65.091	58.266	58.9933	63.7537	61.3234	59.2952	59.6482	65.1417	69.403	68.5257
0.0358824	70.8756	72.7925	64.9563	58.266	58.7978	63.6982	61.3589	59.3124	59.4534	64.9849	69.3855	68.5257
0.0359412	70.6904	72.6742	64.7711	58.0616	58.78	63.5506	61.288	59.2434	59.1345	64.8107	69.368	68.5779
0.036	70.4379	72.4206	64.6025	58.0275	58.6021	63.5691	61.217	59.1743	58.9042	64.6539	69.2982	68.6127
0.0360588	70.2021	72.2517	64.451	57.8743	58.5843	63.3846	61.1104	59.1053	58.674	64.4796	69.2632	68.5953
0.0361176	69.9833	72.1334	64.2657	57.8232	58.371	63.3661	61.0039	59.019	58.4082	64.2532	69.2458	68.6475
0.0361765	69.8486	72.032	64.0805	57.687	58.3355	63.2001	60.9507	59.0018	58.1248	64.0267	69.1934	68.6127
0.0362353	69.5959	71.7615	63.912	57.6019	58.14	63.1447	60.8087	58.8465	57.9123	63.8525	69.1934	68.6301
0.0362941	69.3603	71.5249	63.7604	57.4656	57.9976	62.9601	60.7555	58.743	57.6819	63.6085	69.0886	68.5953
0.0363529	69.1414	71.356	63.5246	57.2953	57.8021	62.8125	60.5603	58.5877	57.3809	63.3995	68.9838	68.5779
0.0364118	69.0067	71.2208	63.373	57.1932	57.6777	62.7387	60.4361	58.4668	57.1329	63.2253	68.8615	68.4909
0.0364706	68.7709	71.001	63.1708	57.0059	57.5532	62.4804	60.2763	58.3115	56.8671	62.9987	68.7916	68.4735
0.0365294	68.5184	70.7982	63.0024	56.8527	57.2865	62.4066	60.152	58.208	56.5837	62.7722	68.7042	68.3864
0.0365882	68.4006	70.6969	62.7161	56.5972	57.1621	62.1297	59.9923	58.0527	56.4066	62.5632	68.6169	68.3167
0.0366471	68.2489	70.5279	62.5476	56.3929	56.931	62.019	59.7971	57.8112	56.2117	62.354	68.5121	68.2645
0.0367059	68.0301	70.2912	62.3287	56.1886	56.8065	61.7053	59.5663	57.5695	55.9283	62.1101	68.3898	68.1427
0.0367647	67.7607	70.0715	62.1098	55.9501	56.5398	61.5761	59.3179	57.3798	55.6803	61.9011	68.2501	68.0557
0.0368235	67.6092	69.9533	61.8739	55.7628	56.3443	61.2993	59.1227	57.2245	55.45	61.6397	68.1278	67.9338
0.0368824	67.4576	69.835	61.6381	55.4734	56.131	61.0041	58.9096	57.0001	55.1666	61.3784	67.953	67.7946
0.0369412	67.2387	69.5983	61.5202	55.252	55.9177	60.7826	58.6967	56.7758	54.954	61.1171	67.7958	67.6901
0.037	67.0199	69.3955	61.217	54.9455	55.6865	60.4135	58.395	56.4825	54.7237	60.8557	67.6212	67.6031
0.0370588	66.8514	69.2604	60.998	54.673	55.3665	60.2475	58.0755	56.2063	54.4581	60.6118	67.4465	67.4638
0.0371176	66.6999	69.1083	60.6949	54.4346	55.171	59.8968	57.7738	55.9475	54.2277	60.3679	67.2194	67.3246
0.0371765	66.4642	68.8547	60.577	54.1622	54.8864	59.6754	57.4721	55.6714	54.0152	60.1239	66.9923	67.2376
0.0372353	66.2622	68.7026	60.2738	53.9067	54.6198	59.2695	57.2236	55.3953	53.7849	59.8452	66.7827	67.0461
0.0372941	66.1106	68.5843	60.0885	53.5662	54.2464	58.9926	56.9397	55.0848	53.5724	59.6013	66.5031	66.8546
0.0373529	66.0096	68.4154	59.819	53.2597	54.0686	58.6236	56.5847	54.7051	53.3598	59.3225	66.2761	66.6805
0.0374118	65.757	68.1449	59.5832	52.8851	53.7665	58.2729	56.1943	54.3255	53.0764	59.0438	66.0141	66.5413
0.0374706	65.555	67.9759	59.3474	52.5786	53.4997	58.0146	55.857	54.0149	52.8638	58.7823	65.752	66.3149
0.0375294	65.4371	67.8576	59.061	52.238	53.1086	57.5901	55.5731	53.687	52.6335	58.4514	65.5074	66.1235
0.0375882	65.3192	67.6548	58.8926	51.8804	52.8241	57.2764	55.2181	53.3764	52.3678	58.1552	65.2279	65.9146
0.0376471	65.0835	67.4182	58.5558	51.591	52.4864	56.7781	54.8277	52.9623	52.1376	57.8764	64.9135	65.671
0.0377059	64.8815	67.2323	58.3536	51.1993	52.113	56.446	54.4017	52.5826	51.9249	57.528	64.6165	65.4794
0.0377647	64.7636	67.114	57.9662	50.8418	51.8286	55.9846	53.9935	52.2203	51.6416	57.1969	64.302	65.2532
0.0378235	64.6121	66.9112	57.8315	50.433	51.4729	55.5972	53.6208	51.8406	51.4467	56.9356	63.9527	65.0269
0.0378824	64.3764	66.6915	57.5283	50.1266	51.1708	55.1173	53.2304	51.4437	51.1987	56.6219	63.6906	64.8005
0.0379412	64.1407	66.5056	57.242	49.6498	50.744	54.7114	52.8221	51.0124	50.9507	56.3084	63.3413	64.5917
0.038	64.0564	66.3873	56.9556	49.3093	50.4063	54.3238	52.3607	50.5982	50.7382	55.9774	63.0443	64.3654
0.0380588	63.9049	66.1338	56.6356	48.8495	50.0329	53.8071	51.8993	50.1151	50.4724	55.6114	62.66	64.1565
0.0381176	63.686	65.8803	56.4166	48.4408	49.6596	53.4196	51.42	49.6837	50.2244	55.2805	62.3106	63.8954
0.0381765	63.5513	65.7113	56.0292	48.0492	49.2506	52.8475	50.994	49.2695	50.0119	54.9668	61.9263	63.5821
0.0382353	63.4334	65.5592	55.7934	47.5894	48.8774	52.4046	50.5504	48.8209	49.7815	54.6184	61.5419	63.321
0.0382941	63.265	65.3226	55.4902	47.1637	48.5217	51.8511	50.0712	48.3205	49.5513	54.2873	61.1577	63.0077
0.0383529	63.0294	65.1029	55.2376	46.6869	48.0773	51.445	49.5387	47.7855	49.3211	53.9911	60.7733	62.7465
0.0384118	62.8947	64.9508	54.8838	46.2782	47.7039	50.8729	49.0418	47.3369	49.0376	53.6078	60.424	62.4506
0.0384706	62.7768	64.7649	54.547	45.8015	47.2773	50.4301	48.5626	46.8537	48.7719	53.2246	60.0222	62.1722
0.0385294	62.541	64.4607	54.2774	45.4098	46.8861	49.8396	48.0479	46.3705	48.5417	52.8586	59.6204	61.824
0.0385882	62.3222	64.2579	53.8732	44.8309	46.3883	49.249	47.5333	45.8357	48.2405	52.4405	59.2011	61.5107
0.0386471	62.1707	64.072	53.5531	44.3712	45.9261	48.8247	46.9831	45.3525	47.9748	52.1269	58.7469	61.1625
0.0387059	62.0022	63.8354	53.149	43.8603	45.5172	48.1603	46.3974	44.783	47.709	51.7262	58.3102	60.884
0.0387647	61.7329	63.5311	52.8962	43.3665	45.0195	47.6805	45.8826	44.2826	47.4079	51.308	57.8735	60.5358
0.0388235	61.5477	63.3622	52.5257	42.8726	44.6283	47.0162	45.368	43.7477	47.16	50.9247	57.4019	60.2051
0.0388824	61.3792	63.1425	52.172	42.3959	44.0949	46.4995	44.8356	43.2128	46.8942	50.524	56.9826	59.8396
0.0389412	61.1772	62.8382	51.852	41.7999	43.7038	45.8167	44.2321	42.6433	46.5931	50.1232	56.476	59.4393
0.039	60.8405	62.551	51.4814	41.3231	43.1171	45.3	43.5577	42.0394	46.3274	49.7574	56.0044	59.0911
0.0390588	60.6552	62.3313	51.1277	40.7612	42.6371	44.6356	43.0252	41.4872	46.0085	49.3044	55.5327	58.6908
0.0391176	60.5037	62.1115	50.7066	40.1993	42.1571	44.0082	42.4574	40.9178	45.672	48.9037	55.0086	58.3426
0.0391765	60.2007	61.7736	50.4203	39.6885	41.6415	43.3808	41.8717	40.3656	45.3885	48.4507	54.5194	57.9423
0.0392353	59.9817	61.5201	49.9823	38.9903	41.1437	42.735	41.1972	39.6926	45.052	48.0325	54.0478	57.5767
0.0392941	59.7797	61.2665	49.5443	38.5135	40.5925	42.1813	40.5938	39.1577	44.7154	47.597	53.4888	57.0892
0.0393529	59.5777	60.9962	49.258	37.9005	40.1659	41.4986	39.9726	38.5537	44.4143	47.1788	52.9472	56.6715
0.0394118	59.2072	60.6581	48.8201	37.3896	39.5436	40.8896	39.3691	38.0015	44.0599	46.7607	52.4407	56.2711
0.0394706	58.9715	60.4047	48.4496	36.6744	39.0458	40.2252	38.748	37.3803	43.7234	46.3599	51.8817	55.8186
0.0395294	58.7526	60.1681	47.9611	36.1637	38.4592	39.5978	38.0736	36.7419	43.4045	45.8895	51.3401	55.4008
0.0395882	58.4663	59.7793	47.6242	35.5336	37.9258	38.8596	37.4169	36.1207	42.9972	45.3669	50.7636	54.9656
0.0396471	58.1802	59.4921	47.2031	34.9547	37.3747	38.1954	36.7248	35.5167	42.6428	44.9138	50.2395	54.4957
0.0397059	57.9613	59.2216	46.7483	34.3246	36.7702	37.4757	36.1213	34.8782	42.3417	44.426	49.6631	54.0256
0.0397647	57.7087	58.9006	46.3104	33.7116	36.2724	36.8114	35.4824	34.257	41.8989	43.9382	49.1041	53.5556
0.0398235	57.3215	58.4949	45.8388	33.1326	35.6324	36.0732	34.7724	33.584	41.5269	43.4677	48.4927	53.0683
0.0398824	57.0352	58.157	45.4683	32.4856	35.0813	35.4458	34.0448	32.9628	41.1726	42.9799	47.9686	52.6157
0.0399412	56.7826	57.9034	44.9124	31.9237	34.5123	34.6892	33.4058	32.3071	40.7298	42.4571	47.3571	52.1109
0.04	56.4627	57.4809	44.5923	31.2596	33.9078	34.0248	32.7669	31.6514	40.3755	42.0042	46.7807	51.6235
0.0400588	56.0923	57.0922	44.0871	30.6296	33.2856	33.1944	32.0925	30.9611	39.9504	41.4815	46.2217	51.1187
0.0401176	55.7892	56.788	43.6323	29.9144	32.5922	32.567	31.3826	30.2364	39.5429	40.9762	45.5928	50.5965
0.0401765	55.5366	56.3993	43.228	29.2674	32.0767	31.8104	30.7259	29.5807	39.1356	40.471	45.0163	50.0569
0.0402353	55.1325	55.9937	42.7901	28.6033	31.4545	31.0722	30.0337	28.9422	38.6927	39.9309	44.4224	49.5869
0.0402941	54.7958	55.6388	42.3353	28.0073	30.8144	30.3525	29.3771	28.3383	38.2498	39.443	43.8284	49.0299
0.0403529	54.5095	55.3684	41.7963	27.3261	30.2455	29.5406	28.6317	27.6136	37.8247	38.9029	43.2345	48.5076
0.0404118	54.156	54.9121	41.3584	26.7302	29.5521	28.8393	27.8507	26.9579	37.3641	38.3629	42.6056	47.9159
0.0404706	53.7518	54.4727	40.8868	25.998	29.001	28.0643	27.1408	26.2504	36.9035	37.8576	41.9768	47.3414
0.0405294	53.3983	54.1009	40.3478	25.402	28.2543	27.3815	26.431	25.6119	36.5139	37.3523	41.3129	46.8192
0.0405882	53.112	53.7291	39.9098	24.6357	27.7032	26.5326	25.7565	24.9734	36.0179	36.7947	40.6491	46.2099
0.0406471	52.6911	53.2559	39.4046	24.0057	26.9921	25.8683	25.0466	24.2487	35.5751	36.2895	40.0377	45.6877
0.0407059	52.287	52.8334	38.9497	23.3075	26.3343	25.0194	24.3012	23.524	35.1499	35.7668	39.4088	45.1308
0.0407647	51.8998	52.4615	38.3602	22.6264	25.6587	24.3366	23.5202	22.8165	34.6716	35.1744	38.7973	44.5389
0.0408235	51.5293	52.0898	37.9223	22.0134	25.0009	23.5985	22.8281	22.178	34.1934	34.6343	38.1335	43.8948
0.0408824	51.1589	51.6334	37.4002	21.2982	24.3964	22.7865	22.0649	21.4705	33.6974	34.042	37.4873	43.2856
0.0409412	50.7211	51.1264	36.9453	20.6682	23.703	22.0484	21.3549	20.7803	33.2013	33.5019	36.8409	42.6589
0.041	50.3338	50.704	36.3558	19.919	23.0097	21.218	20.6629	20.0728	32.6877	32.9443	36.1771	41.9974
0.0410588	49.9971	50.2645	35.8506	19.2378	22.2807	20.5536	19.9707	19.3481	32.2448	32.3868	35.5132	41.3882
0.0411176	49.6098	49.8252	35.2779	18.5908	21.694	19.6679	19.1719	18.6233	31.6957	31.777	34.8494	40.7441
0.0411765	49.1552	49.3013	34.7894	17.8415	20.9829	18.9482	18.4088	17.8986	31.182	31.2021	34.2031	40.1524
0.0412353	48.7006	48.8449	34.2335	17.2115	20.3251	18.1916	17.6456	17.1911	30.7214	30.662	33.5392	39.5257
0.0412941	48.2796	48.3887	33.7282	16.4623	19.5962	17.4165	16.9534	16.5181	30.2254	30.0347	32.8929	38.899
0.0413529	47.8924	47.983	33.1893	15.8152	18.974	16.6968	16.208	15.8624	29.6408	29.4772	32.1941	38.255
0.0414118	47.4378	47.4253	32.6334	15.1341	18.2273	15.848	15.5159	15.1204	29.1449	28.8848	31.5128	37.5761
0.0414706	46.9494	46.9352	32.1281	14.3678	17.5695	15.0914	14.735	14.3784	28.6135	28.3099	30.849	36.932
0.0415294	46.4612	46.462	31.5385	13.7038	16.7695	14.3533	14.0073	13.6709	28.0466	27.6827	30.1677	36.2532
0.0415882	46.0571	46.0057	30.9827	12.9545	16.1472	13.5782	13.2441	12.9634	27.4974	27.1077	29.4864	35.5569
0.0416471	45.6362	45.4987	30.4101	12.3245	15.3828	12.8585	12.4987	12.2559	26.9661	26.4979	28.8226	34.878
0.0417059	45.1142	44.941	29.9553	11.5582	14.7605	11.9912	11.7533	11.583	26.3638	25.8881	28.1413	34.2165
0.0417647	44.6259	44.4509	29.3489	10.8941	13.9249	11.2715	10.9902	10.8755	25.8324	25.3305	27.4774	33.5551
0.0418235	44.2049	44.0115	28.7593	10.213	13.2493	10.4411	10.2802	10.168	25.3009	24.7556	26.7612	32.8762
0.0418824	43.784	43.5552	28.1698	9.48083	12.5204	9.66605	9.48159	9.426	24.7342	24.1284	26.0975	32.1799
0.0419412	43.2957	42.9975	27.6646	8.79971	11.8093	8.9279	8.70069	8.71851	24.1673	23.5534	25.4337	31.4488
0.042	42.7737	42.4398	27.0919	8.06752	11.0981	8.07905	7.91978	7.97652	23.6004	22.9436	24.7698	30.7525
0.0420588	42.3024	41.9327	26.5528	7.40342	10.3159	7.35935	7.20986	7.32079	23.0159	22.3338	24.106	30.0214
0.0421176	41.8477	41.4764	25.9296	6.68825	9.67586	6.47348	6.49994	6.59605	22.3959	21.6892	23.4073	29.3252
0.0421765	41.3089	40.8681	25.4411	5.99011	8.92917	5.80925	5.77228	5.90582	21.8291	21.0968	22.7085	28.5941
0.0422353	40.7532	40.3273	24.8179	5.27493	8.20025	4.92339	5.00912	5.14657	21.2622	20.4521	22.0272	27.8978
0.0422941	40.2145	39.7695	24.2116	4.50869	7.43578	4.24059	4.22822	4.45634	20.6245	19.8076	21.3808	27.2015
0.0423529	39.7767	39.2963	23.5716	3.92972	6.76019	3.46554	3.46506	3.7316	20.0399	19.1803	20.717	26.4182
0.0424118	39.2715	38.6879	23.0325	3.21455	6.0135	2.70894	2.73739	3.00686	19.4376	18.5705	20.0008	25.7219
0.0424706	38.699	38.1134	22.4935	2.49938	5.30236	1.97079	2.00973	2.29938	18.8176	17.9259	19.3195	25.0256
0.0425294	38.1772	37.5725	21.8535	1.80123	4.48457	1.17729	1.31755	1.60914	18.2155	17.3335	18.6033	24.2597
0.0425882	37.672	37.0824	21.3313	1.10309	3.7912	0.457597	0.572142	0.884406	17.6309	16.7062	17.9394	23.5461
0.0426471	37.1668	36.4909	20.6912	0.45602	3.08006	-0.372805	-0.226506	0.142414	16.9932	16.079	17.2407	22.7802
0.0427059	36.5775	35.8994	20.2197	-0.293201	2.36892	-1.07405	-0.989662	-0.530566	16.3555	15.4692	16.5594	22.0491
0.0427647	36.022	35.3586	19.5459	-0.94027	1.53335	-1.86755	-1.69958	-1.23805	15.7886	14.8595	15.9305	21.3006
0.0428235	35.5168	34.8516	19.0069	-1.70652	0.822209	-2.62415	-2.39176	-1.87652	15.1154	14.2148	15.2492	20.6043
0.0428824	35.0285	34.277	18.35	-2.31954	0.0932924	-3.3623	-3.08393	-2.5495	14.4954	13.6224	14.5679	19.8732
0.0429412	34.4055	33.6517	17.8447	-3.01768	-0.635624	-4.1558	-3.8116	-3.25699	13.8933	12.9952	13.8691	19.1073
0.043	33.7993	33.0939	17.2383	-3.73285	-1.38232	-4.89395	-4.57476	-3.99898	13.2378	12.3505	13.2753	18.3588
0.0430588	33.2606	32.5532	16.6152	-4.36289	-2.16467	-5.61364	-5.24919	-4.65471	12.6533	11.7233	12.5765	17.5929
0.0431176	32.7555	31.9955	16.0593	-5.06104	-2.8046	-6.33334	-5.97685	-5.36219	11.9801	11.1135	11.8952	16.8618
0.0431765	32.1325	31.3871	15.4529	-5.67406	-3.56917	-7.10839	-6.65128	-6.01792	11.3601	10.4688	11.2489	16.0959
0.0432353	31.5431	30.8293	14.897	-6.42328	-4.2091	-7.84654	-7.3612	-6.67365	10.7047	9.87654	10.5676	15.3474
0.0432941	30.9875	30.3054	14.2233	-6.98512	-5.02701	-8.49243	-8.03563	-7.34663	10.1201	9.26672	9.93867	14.6164
0.0433529	30.4823	29.7477	13.6843	-7.71742	-5.66693	-9.30438	-8.79879	-8.03686	9.42927	8.62207	9.29231	13.8853
0.0434118	29.8426	29.0887	13.0779	-8.33033	-6.44918	-9.95016	-9.5442	-8.7616	8.82709	7.99483	8.66342	13.1542
0.0434706	29.2027	28.4972	12.5727	-8.99443	-7.14254	-10.7438	-10.2009	-9.41733	8.15396	7.38502	8.01706	12.4056
0.0435294	28.6639	27.9394	11.9326	-9.65852	-7.90701	-11.408	-10.9108	-10.0731	7.53395	6.75778	7.38816	11.6571
0.0435882	28.1419	27.3648	11.3262	-10.2715	-8.61815	-12.1277	-11.5143	-10.7288	6.86082	6.14797	6.6894	10.8564
0.0436471	27.5358	26.6888	10.7704	-11.0208	-9.29374	-12.829	-12.2419	-11.4363	6.2231	5.55558	6.02557	10.1601
0.0437059	26.9296	26.0804	10.164	-11.6168	-10.0939	-13.4564	-12.9696	-12.1092	5.58539	4.91103	5.39668	9.3942
0.0437647	26.3739	25.5734	9.5576	-12.3149	-10.7338	-14.1576	-13.6263	-12.7305	4.91226	4.28379	4.76789	8.64571
0.0438235	25.8184	25.0326	8.95121	-12.8428	-11.4983	-14.7851	-14.2652	-13.3689	4.30997	3.65656	4.17393	7.94943
0.0438824	25.2627	24.4073	8.42914	-13.558	-12.1383	-15.597	-14.9042	-14.0074	3.63683	3.0119	3.5625	7.20094
0.0439412	24.6061	23.7989	7.80592	-14.154	-12.9383	-16.2614	-15.5431	-14.6459	3.03465	2.41951	2.9336	6.46985
0.044	24.0504	23.3088	7.23322	-14.784	-13.6495	-16.9626	-16.1642	-15.267	2.43236	1.82712	2.28724	5.72135
0.0440588	23.5284	22.7679	6.59315	-15.397	-14.3428	-17.5901	-16.8741	-15.9227	1.77693	1.19988	1.65835	4.97286
0.0441176	22.8886	22.0919	6.07098	-16.0099	-15.0717	-18.2358	-17.513	-16.5094	1.08609	0.590174	1.01198	4.22437
0.0441765	22.2487	21.5174	5.49827	-16.657	-15.7829	-18.9002	-18.1875	-17.1307	0.466085	-0.0196401	0.435488	3.49328
0.0442353	21.6932	20.9597	4.87505	-17.2189	-16.5473	-19.5092	-18.7554	-17.6656	-0.171628	-0.629455	-0.175833	2.77959
0.0442941	21.1375	20.402	4.3193	-17.9001	-17.0985	-20.192	-19.3766	-18.3386	-0.844764	-1.23927	-0.787262	2.08331
0.0443529	20.4977	19.7597	3.74659	-18.428	-17.8808	-20.7641	-20.0688	-19.0116	-1.48248	-1.83166	-1.39869	1.38703
0.0444118	19.8747	19.202	3.24126	-19.1431	-18.503	-21.5022	-20.7432	-19.6673	-2.1379	-2.47632	-2.02759	0.63854
0.0444706	19.3022	18.6612	2.61803	-19.637	-19.2319	-22.0743	-21.3112	-20.2194	-2.75779	-3.05129	-2.65648	-0.0925491
0.0445294	18.7971	18.1374	2.07902	-20.267	-19.872	-22.7756	-21.879	-20.7889	-3.36008	-3.60874	-3.26791	-0.841042
0.0445882	18.1742	17.4782	1.48948	-20.8459	-20.5653	-23.4029	-22.5002	-21.3756	-4.03322	-4.23597	-3.82683	-1.51992
0.0446471	17.5343	16.9205	0.967402	-21.4419	-21.2765	-24.0488	-23.0682	-21.9623	-4.6178	-4.77611	-4.43826	-2.25101
0.0447059	16.9955	16.4135	0.361019	-22.0549	-21.8987	-24.6762	-23.7249	-22.6008	-5.2378	-5.35108	-4.97983	-2.91248
0.0447647	16.423	15.8558	-0.161158	-22.5317	-22.5921	-25.2852	-24.3106	-23.1357	-5.89323	-5.9609	-5.55632	-3.62616
0.0448235	15.7832	15.2135	-0.649653	-23.2298	-23.1788	-25.9127	-24.8784	-23.7396	-6.51323	-6.51845	-6.09789	-4.32244
0.0448824	15.1938	14.6728	-1.25604	-23.7067	-23.9611	-26.4477	-25.4286	-24.2745	-7.07999	-7.04106	-6.63934	-5.01872
0.0449412	14.655	14.1658	-1.77811	-24.3878	-24.5299	-27.1121	-25.9966	-24.8095	-7.69999	-7.65087	-7.1809	-5.6802
0.045	14.1163	13.5743	-2.40133	-24.8815	-25.241	-27.6288	-26.6	-25.4307	-8.30228	-8.17358	-7.77487	-6.35907
0.0450588	13.4596	12.9828	-2.85615	-25.4605	-25.8811	-28.2747	-27.1858	-26.0002	-8.88686	-8.76598	-8.29896	-7.00314
0.0451176	12.8703	12.4588	-3.42885	-25.9884	-26.5033	-28.8099	-27.7891	-26.5178	-9.52457	-9.35837	-8.84053	-7.64721
0.0451765	12.382	11.9519	-3.93408	-26.5163	-27.1789	-29.4188	-28.2683	-27.07	-10.1446	-9.93324	-9.34705	-8.32608
0.0452353	11.8263	11.3266	-4.43941	-27.0611	-27.7478	-29.9724	-28.8895	-27.6394	-10.7113	-10.4734	-9.83622	-8.97015
0.0452941	11.2033	10.752	-4.96159	-27.589	-28.4768	-30.5999	-29.4042	-28.2089	-11.3313	-11.0309	-10.4302	-9.66643
0.0453529	10.6478	10.2956	-5.48377	-28.219	-29.0279	-31.0981	-29.9722	-28.7266	-11.8982	-11.5711	-10.9892	-10.2931
0.0454118	10.1763	9.77168	-6.05647	-28.6107	-29.6857	-31.7255	-30.5223	-29.2614	-12.4474	-12.1111	-11.5132	-10.9371
0.0454706	9.57012	9.16337	-6.46066	-29.2407	-30.2546	-32.2791	-31.037	-29.7619	-13.0851	-12.6512	-12.0373	-11.5637
0.0455294	8.98079	8.63944	-7.08388	-29.6664	-30.8946	-32.8327	-31.5163	-30.2451	-13.6165	-13.1565	-12.5265	-12.1904
0.0455882	8.50931	8.1493	-7.55553	-30.2624	-31.5169	-33.3679	-31.9954	-30.7799	-14.1833	-13.6792	-13.0504	-12.7996
0.0456471	8.00426	7.62537	-8.06077	-30.7051	-32.0858	-33.8477	-32.5988	-31.3494	-14.7856	-14.2018	-13.5571	-13.4611
0.0457059	7.34759	7.06775	-8.51558	-31.2671	-32.6903	-34.4013	-33.1136	-31.8498	-15.3524	-14.7071	-14.0986	-14.0878
0.0457647	6.8256	6.57762	-9.03776	-31.7608	-33.277	-34.8811	-33.5928	-32.2985	-15.8662	-15.2124	-14.5703	-14.6796
0.0458235	6.37095	6.12128	-9.57677	-32.2887	-33.8991	-35.49	-34.0542	-32.7126	-16.4152	-15.7526	-15.0769	-15.3237
0.0458824	5.83223	5.54665	-9.98096	-32.7996	-34.4503	-35.9329	-34.5511	-33.1958	-16.9644	-16.2229	-15.566	-15.898
0.0459412	5.20923	5.03973	-10.5031	-33.2763	-35.0014	-36.5235	-35.0836	-33.7307	-17.5312	-16.7456	-16.0203	-16.4725
0.046	4.72091	4.53269	-10.9243	-33.7701	-35.5882	-36.911	-35.5982	-34.2138	-18.0627	-17.2335	-16.5268	-17.0991
0.0460588	4.26626	4.11015	-11.4463	-34.1788	-36.0681	-37.4461	-36.0597	-34.628	-18.5586	-17.7213	-17.0334	-17.691
0.0461176	3.69377	3.50173	-11.8338	-34.7066	-36.6726	-37.926	-36.5389	-35.1457	-19.1609	-18.1917	-17.5051	-18.2655
0.0461765	3.20555	3.06239	-12.356	-35.1324	-37.1882	-38.4795	-36.9471	-35.5943	-19.6392	-18.6447	-17.9942	-18.8573
0.0462353	2.73407	2.63985	-12.8612	-35.6602	-37.8105	-38.9593	-37.4441	-36.0775	-20.0998	-19.0977	-18.4484	-19.3968
0.0462941	2.26259	2.13282	-13.2318	-36.0689	-38.2904	-39.4207	-37.9233	-36.5089	-20.6311	-19.5507	-18.9201	-19.9365
0.0463529	1.7407	1.65968	-13.7035	-36.5286	-38.8416	-39.9373	-38.3492	-36.9575	-21.1449	-20.0037	-19.3044	-20.4413
0.0464118	1.26922	1.22024	-14.074	-36.9714	-39.446	-40.3618	-38.7397	-37.3372	-21.6409	-20.4392	-19.7411	-21.0158
0.0464706	0.865072	0.848388	-14.5961	-37.4993	-39.8906	-40.9339	-39.1656	-37.7858	-22.1545	-20.9445	-20.2303	-21.5901
0.0465294	0.343187	0.307664	-14.9836	-37.8909	-40.495	-41.3029	-39.6625	-38.2345	-22.5974	-21.3974	-20.6844	-22.1297
0.0465882	-0.178802	-0.165573	-15.3878	-38.3677	-40.9394	-41.8197	-40.1595	-38.6831	-23.1289	-21.8853	-21.1212	-22.652
0.0466471	-0.633451	-0.57122	-15.8931	-38.6912	-41.5084	-42.1702	-40.5677	-39.08	-23.5894	-22.3035	-21.5404	-23.1742
0.0467059	-1.03749	-0.99366	-16.2299	-39.151	-41.9529	-42.6501	-40.9582	-39.4251	-24.0677	-22.739	-21.9597	-23.6615
0.0467647	-1.59315	-1.4838	-16.7016	-39.5596	-42.4684	-43.0561	-41.4018	-39.9082	-24.5283	-23.2095	-22.309	-24.1142
0.0468235	-2.06463	-1.92324	-17.1227	-40.0023	-43.0373	-43.5174	-41.8101	-40.3397	-24.971	-23.6102	-22.7632	-24.6538
0.0468824	-2.43511	-2.31188	-17.5269	-40.4281	-43.4463	-43.9419	-42.2538	-40.7366	-25.4139	-24.0109	-23.1825	-25.1237
0.0469412	-2.92332	-2.76822	-17.9144	-40.8197	-43.9795	-44.4216	-42.5732	-41.1162	-25.8567	-24.4639	-23.5843	-25.646
0.047	-3.39481	-3.20756	-18.268	-41.3305	-44.424	-44.8276	-42.9459	-41.4786	-26.2996	-24.8298	-23.9861	-26.116
0.0470588	-3.79895	-3.52872	-18.7565	-41.6711	-44.9574	-45.3075	-43.2831	-41.8754	-26.7071	-25.2305	-24.3878	-26.586
0.0471176	-4.20299	-3.93426	-19.0428	-42.1479	-45.4018	-45.6396	-43.7269	-42.2033	-27.2207	-25.6312	-24.8071	-27.0559
0.0471765	-4.67447	-4.3906	-19.4639	-42.4544	-45.8285	-46.0825	-44.135	-42.6347	-27.6105	-26.0146	-25.2089	-27.5434
0.0472353	-5.09535	-4.77935	-19.8514	-42.8971	-46.3797	-46.4331	-44.5255	-42.9971	-28.0533	-26.4327	-25.5932	-28.0134
0.0472941	-5.41532	-5.10041	-20.2556	-43.2547	-46.7708	-46.8576	-44.8449	-43.3076	-28.443	-26.816	-25.9776	-28.4659
0.0473529	-5.85313	-5.53985	-20.5925	-43.6804	-47.2686	-47.245	-45.2177	-43.7391	-28.815	-27.1645	-26.3269	-28.9011
0.0474118	-6.29084	-5.96229	-20.9462	-44.038	-47.6952	-47.5957	-45.6436	-44.0669	-29.2047	-27.5652	-26.7113	-29.3188
0.0474706	-6.66132	-6.30035	-21.3505	-44.4297	-48.0864	-48.0016	-45.9986	-44.3948	-29.6122	-27.9137	-27.0781	-29.7366
0.0475294	-7.01485	-6.6383	-21.6199	-44.7361	-48.5664	-48.3339	-46.2825	-44.7054	-29.9664	-28.2795	-27.4624	-30.1892
0.0475882	-7.43583	-7.04394	-21.9232	-45.1959	-48.8686	-48.7767	-46.6375	-45.0333	-30.4093	-28.628	-27.7943	-30.6243
0.0476471	-7.83987	-7.365	-22.3273	-45.4854	-49.4198	-49.0905	-46.9924	-45.4128	-30.7281	-28.9416	-28.1787	-31.0422
0.0477059	-8.12617	-7.68616	-22.6306	-45.9111	-49.7398	-49.4779	-47.3475	-45.7753	-31.0824	-29.3249	-28.5454	-31.4425
0.0477647	-8.54705	-8.0748	-22.9506	-46.1665	-50.1487	-49.8101	-47.6846	-46.0513	-31.472	-29.6733	-28.8774	-31.8081
0.0478235	-8.98486	-8.39596	-23.2201	-46.5752	-50.5576	-50.1607	-47.9863	-46.3275	-31.8264	-29.9522	-29.1918	-32.2084
0.0478824	-9.23738	-8.64943	-23.5906	-46.8816	-50.9487	-50.4744	-48.2526	-46.6035	-32.1629	-30.3006	-29.5063	-32.6088
0.0479412	-9.55735	-8.98748	-23.9107	-47.2393	-51.3577	-50.8804	-48.5542	-46.9314	-32.4995	-30.5967	-29.8731	-33.0266
0.048	-9.99517	-9.40992	-24.1633	-47.5798	-51.7487	-51.1387	-48.9625	-47.242	-32.836	-30.9278	-30.2051	-33.3747
0.0480588	-10.2982	-9.6128	-24.5845	-47.9034	-52.1577	-51.5448	-49.2109	-47.518	-33.1904	-31.2762	-30.5195	-33.7229
0.0481176	-10.5676	-9.90006	-24.8371	-48.2098	-52.4954	-51.7662	-49.4595	-47.7424	-33.4915	-31.555	-30.8339	-34.0535
0.0481765	-10.938	-10.2719	-25.1571	-48.5845	-52.8155	-52.246	-49.7434	-48.053	-33.8104	-31.8512	-31.1309	-34.3669
0.0482353	-11.2747	-10.5423	-25.4435	-48.891	-53.2777	-52.4305	-50.0628	-48.329	-34.1292	-32.1126	-31.4278	-34.7324
0.0482941	-11.5274	-10.7788	-25.7129	-49.1804	-53.4911	-52.8181	-50.3468	-48.5707	-34.448	-32.3739	-31.7773	-35.1154
0.0483529	-11.8641	-11.1676	-25.9825	-49.4529	-53.8644	-53.0949	-50.6308	-48.8467	-34.7669	-32.7049	-32.0742	-35.3765
0.0484118	-12.184	-11.4379	-26.1846	-49.7423	-54.22	-53.4454	-50.8615	-49.0711	-35.0503	-32.9489	-32.3537	-35.6549
0.0484706	-12.4366	-11.6746	-26.5214	-50.0148	-54.5222	-53.7223	-51.181	-49.3645	-35.2983	-33.2276	-32.5633	-35.9335
0.0485294	-12.7229	-11.9788	-26.7404	-50.2872	-54.8777	-53.9991	-51.4117	-49.6405	-35.6171	-33.5238	-32.8603	-36.2642
0.0485882	-13.0932	-12.2323	-26.9425	-50.5937	-55.1089	-54.2389	-51.7135	-49.8304	-35.8828	-33.7503	-33.1224	-36.5602
0.0486471	-13.3121	-12.4182	-27.2962	-50.8492	-55.4822	-54.5712	-51.8909	-50.0547	-36.1663	-34.029	-33.3844	-36.8735
0.0487059	-13.5142	-12.6886	-27.431	-51.2067	-55.7667	-54.811	-52.1039	-50.2445	-36.4851	-34.2904	-33.6638	-37.1519
0.0487647	-13.8677	-12.9422	-27.7173	-51.4111	-56.0511	-55.1432	-52.3879	-50.5379	-36.68	-34.5169	-33.9085	-37.4131
0.0488235	-14.1204	-13.2125	-27.9194	-51.7006	-56.389	-55.3277	-52.6186	-50.7967	-36.9457	-34.7956	-34.153	-37.6742
0.0488824	-14.3056	-13.3308	-28.2395	-51.9219	-56.5845	-55.623	-52.8315	-50.9692	-37.1936	-35.0222	-34.3975	-37.9527
0.0489412	-14.5244	-13.6182	-28.3574	-52.1604	-56.9223	-55.8629	-53.0623	-51.2109	-37.424	-35.2661	-34.6771	-38.2138
0.049	-14.8107	-13.8547	-28.5763	-52.3987	-57.189	-56.1028	-53.2753	-51.3489	-37.672	-35.4751	-34.8867	-38.4749
0.0490588	-15.0801	-14.0913	-28.8459	-52.6881	-57.509	-56.3611	-53.4882	-51.5559	-37.8668	-35.6669	-35.1139	-38.7186
0.0491176	-15.2316	-14.2603	-29.048	-52.8925	-57.7401	-56.5272	-53.7189	-51.7457	-38.0085	-35.8759	-35.3409	-38.9101
0.0491765	-15.4336	-14.4969	-29.3006	-53.0969	-57.9535	-56.8225	-53.9674	-52.0046	-38.2211	-36.1198	-35.5156	-39.0841
0.0492353	-15.6862	-14.7335	-29.4186	-53.3182	-58.2023	-56.9517	-54.1626	-52.1771	-38.4691	-36.3289	-35.6902	-39.2756
0.0492941	-15.8546	-14.8687	-29.7217	-53.5226	-58.4156	-57.2469	-54.3578	-52.3497	-38.6462	-36.4857	-35.9	-39.4671
0.0493529	-15.9893	-15.0209	-29.8228	-53.778	-58.6468	-57.4499	-54.4999	-52.505	-38.8588	-36.7296	-36.0921	-39.6586
0.0494118	-16.1577	-15.2067	-30.0586	-53.9312	-58.8246	-57.7452	-54.6596	-52.6431	-39.0714	-36.9212	-36.3191	-39.8674
0.0494706	-16.4439	-15.4433	-30.1597	-54.2207	-59.0912	-57.9481	-54.8726	-52.8846	-39.2308	-37.0781	-36.5638	-40.0764
0.0495294	-16.6123	-15.5616	-30.3786	-54.3569	-59.2869	-58.1512	-55.121	-53.0227	-39.3547	-37.2523	-36.7384	-40.2504
0.0495882	-16.7638	-15.6969	-30.5639	-54.5783	-59.5357	-58.3541	-55.2631	-53.1434	-39.5674	-37.4613	-36.948	-40.4245
0.0496471	-16.8649	-15.8321	-30.6649	-54.7826	-59.6779	-58.4648	-55.4228	-53.2816	-39.7091	-37.6355	-37.1227	-40.5637
0.0497059	-17.0501	-16.0179	-30.8334	-54.9189	-59.9268	-58.6678	-55.5292	-53.4196	-39.8508	-37.7924	-37.28	-40.7727
0.0497647	-17.2184	-16.1869	-30.9008	-55.1913	-60.0869	-58.834	-55.6535	-53.5576	-40.0456	-37.9841	-37.4197	-40.8771
0.0498235	-17.3194	-16.2376	-31.1366	-55.2594	-60.318	-59.0185	-55.8309	-53.7301	-40.1341	-38.106	-37.5769	-40.9989
0.0498824	-17.3868	-16.3729	-31.2208	-55.5489	-60.3891	-59.1845	-55.9907	-53.9027	-40.2937	-38.2628	-37.7341	-41.1556
0.0499412	-17.5384	-16.5419	-31.423	-55.583	-60.6024	-59.3322	-56.1859	-54.0926	-40.4353	-38.4196	-37.8913	-41.26
0.05	-17.7404	-16.7277	-31.423	-55.8213	-60.798	-59.5351	-56.2924	-54.1961	-40.5593	-38.5416	-38.0486	-41.3818
0.0500588	-17.8583	-16.7615	-31.6419	-55.8894	-60.9758	-59.7013	-56.3811	-54.2478	-40.6302	-38.6287	-38.136	-41.4864
0.0501176	-17.9088	-16.846	-31.7598	-56.0767	-61.1358	-59.9227	-56.4698	-54.3341	-40.7719	-38.8029	-38.3281	-41.5908
0.0501765	-18.0098	-16.9812	-31.8608	-56.213	-61.2602	-60.0518	-56.6473	-54.4894	-40.8427	-38.8726	-38.4504	-41.6604
0.0502353	-18.1781	-17.1503	-31.945	-56.2981	-61.4559	-60.1995	-56.8426	-54.6448	-40.9135	-38.9771	-38.5552	-41.7648
0.0502941	-18.2287	-17.201	-32.0293	-56.5535	-61.527	-60.3656	-57.0023	-54.7483	-41.0376	-39.1165	-38.66	-41.8344
0.0503529	-18.2961	-17.2686	-32.1641	-56.6216	-61.7047	-60.421	-57.091	-54.7828	-41.1262	-39.2211	-38.7998	-41.9389
0.0504118	-18.3634	-17.3531	-32.1978	-56.8259	-61.758	-60.6424	-57.1975	-54.9036	-41.197	-39.3256	-38.9221	-42.0433
0.0504706	-18.5149	-17.4544	-32.2988	-56.9282	-61.9891	-60.6793	-57.3217	-55.0416	-41.3033	-39.4127	-38.9919	-42.1478
0.0505294	-18.5654	-17.522	-32.4167	-57.0984	-62.0602	-60.9007	-57.3572	-55.1106	-41.3741	-39.4824	-39.1317	-42.2349
0.0505882	-18.5991	-17.522	-32.5683	-57.2006	-62.2025	-61.0114	-57.5348	-55.2314	-41.4096	-39.6044	-39.2364	-42.2871
0.0506471	-18.6664	-17.6741	-32.5683	-57.3368	-62.2559	-61.1407	-57.6058	-55.3176	-41.4804	-39.7611	-39.3412	-42.3393
0.0507059	-18.8011	-17.7587	-32.6525	-57.456	-62.3092	-61.2698	-57.7655	-55.3868	-41.5513	-39.8308	-39.4112	-42.3915
0.0507647	-18.818	-17.7925	-32.6693	-57.49	-62.5047	-61.3252	-57.7655	-55.4558	-41.5867	-39.918	-39.516	-42.4089
0.0508235	-18.7675	-17.7756	-32.7872	-57.6263	-62.487	-61.4912	-57.8187	-55.4903	-41.7107	-40.0225	-39.5509	-42.4437
0.0508824	-18.818	-17.877	-32.8547	-57.6604	-62.6825	-61.5097	-57.8897	-55.5765	-41.7285	-40.04	-39.6557	-42.5133
0.0509412	-18.8854	-17.9615	-32.8884	-57.8136	-62.6825	-61.6758	-58.0671	-55.6973	-41.7639	-40.0748	-39.7431	-42.5307
0.051	-18.9359	-17.9953	-33.0231	-57.8647	-62.8602	-61.7311	-58.156	-55.7836	-41.7816	-40.1619	-39.778	-42.5481
0.0510588	-18.9022	-17.9615	-33.0904	-57.9498	-62.8781	-61.8235	-58.156	-55.7836	-41.8347	-40.1967	-39.8653	-42.6003
0.0511176	-18.9022	-18.0291	-33.1073	-58.0179	-62.9492	-61.8788	-58.2447	-55.8353	-41.817	-40.249	-39.9003	-42.6003
0.0511765	-19.0201	-18.0967	-33.0736	-58.103	-63.0559	-62.0264	-58.2625	-55.8353	-41.8525	-40.3013	-39.9352	-42.6178
0.0512353	-19.0032	-18.046	-33.1747	-58.2392	-63.0914	-62.0818	-58.3334	-55.9389	-41.8702	-40.3361	-39.9701	-42.6178
0.0512941	-18.9696	-18.0291	-33.1747	-58.2564	-63.1625	-62.1002	-58.4044	-55.9561	-41.8879	-40.3535	-40.0051	-42.6526
0.0513529	-18.9696	-18.1135	-33.2083	-58.3415	-63.127	-62.2478	-58.4931	-56.0079	-41.9233	-40.4406	-40.0575	-42.67
0.0514118	-19.0537	-18.1811	-33.2083	-58.3756	-63.2692	-62.2109	-58.5109	-56.0597	-41.9233	-40.4755	-40.0925	-42.67
0.0514706	-19.0201	-18.1135	-33.242	-58.4607	-63.2692	-62.3585	-58.5641	-56.0597	-41.8879	-40.4929	-40.1274	-42.6526
0.0515294	-18.9359	-18.0967	-33.3094	-58.5118	-63.3225	-62.3585	-58.5819	-56.077	-41.9233	-40.5801	-40.1449	-42.6352
0.0515882	-18.9359	-18.0798	-33.2925	-58.5458	-63.3048	-62.4324	-58.5819	-56.0942	-41.8879	-40.5801	-40.1973	-42.6352
0.0516471	-18.9864	-18.1135	-33.3262	-58.648	-63.3759	-62.4693	-58.7238	-56.1805	-41.8702	-40.5801	-40.1798	-42.6003
0.0517059	-19.0032	-18.0798	-33.2757	-58.6309	-63.3936	-62.5062	-58.7238	-56.1288	-41.8879	-40.6324	-40.1624	-42.5829
0.0517647	-18.8854	-18.0122	-33.3599	-58.7501	-63.3581	-62.5985	-58.7061	-56.1288	-41.8879	-40.6498	-40.1624	-42.5829
0.0518235	-18.8854	-18.046	-33.2925	-58.7501	-63.3936	-62.5616	-58.6883	-56.1633	-41.8525	-40.6498	-40.1624	-42.5307
0.0518824	-18.9359	-18.0798	-33.3431	-58.7671	-63.447	-62.6723	-58.7061	-56.1978	-41.8525	-40.702	-40.1624	-42.4959
0.0519412	-18.8854	-18.0291	-33.3094	-58.8352	-63.5181	-62.617	-58.7238	-56.215	-41.817	-40.6846	-40.1973	-42.4785
0.052	-18.8011	-17.9784	-33.3599	-58.8182	-63.5003	-62.617	-58.7948	-56.1978	-41.7816	-40.6324	-40.1973	-42.3915
0.0520588	-18.8011	-18.0122	-33.3262	-58.8012	-63.4825	-62.6539	-58.7593	-56.1633	-41.7816	-40.6672	-40.1798	-42.3741
0.0521176	-18.7843	-18.0122	-33.2757	-58.8863	-63.4647	-62.6723	-58.7771	-56.1805	-41.7639	-40.6324	-40.1973	-42.3045
0.0521765	-18.7338	-17.9277	-33.2589	-58.8352	-63.5714	-62.617	-58.7238	-56.1633	-41.6752	-40.6149	-40.1274	-42.2349
0.0522353	-18.6159	-17.8432	-33.2757	-58.8523	-63.4114	-62.7277	-58.6706	-56.1633	-41.6752	-40.6324	-40.1624	-42.2
0.0522941	-18.6496	-17.9108	-33.1915	-58.8523	-63.4647	-62.6354	-58.7061	-56.2323	-41.6398	-40.5627	-40.1624	-42.1129
0.0523529	-18.6328	-17.8432	-33.2083	-58.7842	-63.4114	-62.6539	-58.7593	-56.215	-41.5335	-40.5452	-40.1274	-42.0085
0.0524118	-18.5654	-17.7418	-33.1241	-58.8182	-63.3759	-62.6539	-58.6883	-56.1288	-41.4981	-40.5452	-40.0749	-41.9563
0.0524706	-18.4308	-17.6403	-33.1241	-58.7671	-63.2514	-62.617	-58.6351	-56.0424	-41.445	-40.5103	-40.0225	-41.8693
0.0525294	-18.4308	-17.6572	-33.0231	-58.699	-63.2514	-62.5985	-58.5641	-56.0079	-41.4096	-40.4755	-39.9701	-41.7648
0.0525882	-18.3802	-17.6234	-33.0231	-58.7501	-63.1981	-62.617	-58.5641	-56.0251	-41.3741	-40.4406	-39.9003	-41.6256
0.0526471	-18.2961	-17.5051	-32.9557	-58.7161	-63.1448	-62.4693	-58.5819	-55.9906	-41.2856	-40.3709	-39.8304	-41.5386
0.0527059	-18.1781	-17.4544	-32.9726	-58.5969	-63.0914	-62.4877	-58.5464	-55.9389	-41.197	-40.3361	-39.7431	-41.4516
0.0527647	-18.1613	-17.4375	-32.8378	-58.682	-63.0026	-62.5062	-58.5286	-55.8698	-41.1616	-40.3013	-39.7256	-41.347
0.0528235	-18.0939	-17.3531	-32.8378	-58.5799	-63.0559	-62.4139	-58.4399	-55.8008	-41.0731	-40.2316	-39.6557	-41.2426
0.0528824	-17.9593	-17.2179	-32.7872	-58.5458	-62.9137	-62.3954	-58.3334	-55.7146	-40.9667	-40.1967	-39.6033	-41.1556
0.0529412	-17.9256	-17.201	-32.703	-58.5118	-62.8425	-62.3032	-58.3334	-55.7318	-40.9135	-40.1445	-39.5335	-41.0686
0.053	-17.9256	-17.1672	-32.602	-58.4437	-62.7358	-62.1925	-58.3512	-55.6628	-40.825	-40.0748	-39.4287	-40.9119
0.0530588	-17.8246	-17.0658	-32.5683	-58.3756	-62.7536	-62.2109	-58.227	-55.5765	-40.7896	-40.0574	-39.3587	-40.8249
0.0531176	-17.6394	-16.9474	-32.4672	-58.4096	-62.5936	-62.1556	-58.1026	-55.4903	-40.7187	-39.9877	-39.2888	-40.6855
0.0531765	-17.5889	-16.9474	-32.3493	-58.2564	-62.5581	-61.9711	-58.0317	-55.3868	-40.6125	-39.8658	-39.2015	-40.5637
0.0532353	-17.5384	-16.8629	-32.3157	-58.1882	-62.4514	-62.0264	-57.9784	-55.3868	-40.5062	-39.8134	-39.1317	-40.3897
0.0532941	-17.4204	-16.7446	-32.1978	-58.1711	-62.327	-61.8788	-57.9252	-55.3004	-40.4353	-39.7437	-38.9919	-40.233
0.0533529	-17.2858	-16.6095	-32.1641	-57.9839	-62.2025	-61.805	-57.8897	-55.2141	-40.2937	-39.5869	-38.8697	-40.059
0.0534118	-17.2521	-16.5588	-31.9956	-57.9328	-62.078	-61.7865	-57.7832	-55.1106	-40.2227	-39.5521	-38.7649	-39.8848
0.0534706	-17.1511	-16.4574	-31.945	-57.8647	-62.0247	-61.6942	-57.6945	-54.9898	-40.0987	-39.465	-38.6775	-39.763
0.0535294	-16.9827	-16.3221	-31.844	-57.7625	-61.9358	-61.5466	-57.588	-54.9208	-39.9393	-39.3605	-38.5901	-39.6586
0.0535882	-16.8481	-16.2545	-31.7766	-57.6774	-61.8469	-61.4912	-57.5348	-54.8346	-39.8685	-39.3082	-38.4853	-39.5194
0.0536471	-16.8312	-16.2038	-31.5914	-57.6093	-61.6514	-61.3805	-57.4638	-54.7138	-39.7622	-39.2037	-38.3805	-39.3279
0.0537059	-16.7301	-16.0686	-31.524	-57.4049	-61.5981	-61.2329	-57.3572	-54.5756	-39.6028	-39.0642	-38.2233	-39.1363
0.0537647	-16.4944	-15.8828	-31.4567	-57.3538	-61.3846	-61.2145	-57.1798	-54.4549	-39.5319	-38.9945	-38.1185	-38.9971
0.0538235	-16.3766	-15.8152	-31.2713	-57.2687	-61.278	-60.993	-57.0733	-54.4031	-39.3725	-38.8378	-37.9788	-38.8231
0.0538824	-16.3261	-15.6969	-31.2039	-57.1155	-61.1358	-60.8823	-57.0023	-54.3169	-39.2131	-38.7332	-37.8389	-38.6838
0.0539412	-16.2082	-15.5785	-31.0692	-57.0474	-60.9936	-60.79	-56.8604	-54.1961	-39.1422	-38.6461	-37.7167	-38.4923
0.054	-16.0061	-15.3926	-31.0018	-56.9112	-60.8514	-60.6055	-56.7006	-54.0753	-38.9828	-38.5242	-37.542	-38.3008
0.0540588	-15.9219	-15.3419	-30.7661	-56.7408	-60.7092	-60.4579	-56.5231	-53.9199	-38.8588	-38.4021	-37.3848	-38.1094
0.0541176	-15.8209	-15.2067	-30.7323	-56.6897	-60.5668	-60.3841	-56.3811	-53.7819	-38.7347	-38.2802	-37.2275	-37.9179
0.0541765	-15.6862	-15.0209	-30.547	-56.5365	-60.3891	-60.1626	-56.2569	-53.7129	-38.5753	-38.1408	-37.0354	-37.6742
0.0542353	-15.501	-14.9025	-30.446	-56.3152	-60.2113	-60.0703	-56.1504	-53.5576	-38.4336	-38.0363	-36.8432	-37.5175
0.0542941	-15.4674	-14.8349	-30.2271	-56.213	-59.9801	-59.9227	-56.0085	-53.3851	-38.3097	-37.9144	-36.7559	-37.2913
0.0543529	-15.3494	-14.6321	-30.1092	-56.0427	-59.909	-59.7382	-55.8664	-53.2297	-38.1503	-37.7228	-36.5987	-37.0823
0.0544118	-15.0969	-14.4631	-30.008	-55.8724	-59.6779	-59.6275	-55.6889	-53.0572	-37.973	-37.6181	-36.4065	-36.8735
0.0544706	-14.9791	-14.4125	-29.8228	-55.8213	-59.4824	-59.406	-55.5292	-52.9536	-37.8314	-37.4613	-36.2493	-36.682
0.0545294	-14.878	-14.2603	-29.7217	-55.617	-59.2869	-59.203	-55.4583	-52.8156	-37.6542	-37.2523	-36.0222	-36.4208
0.0545882	-14.6759	-14.0744	-29.5365	-55.4126	-59.1446	-59.0369	-55.2453	-52.5913	-37.5303	-37.1304	-35.8476	-36.2294
0.0546471	-14.4571	-13.9223	-29.3849	-55.2764	-58.8957	-58.8893	-55.0678	-52.4704	-37.3885	-36.9561	-35.6902	-36.038
0.0547059	-14.3561	-13.8378	-29.1659	-55.0721	-58.7357	-58.6309	-54.8903	-52.2979	-37.1936	-36.7819	-35.4981	-35.8117
0.0547647	-14.2214	-13.652	-29.0816	-54.9189	-58.558	-58.5756	-54.7306	-52.1426	-37.0165	-36.6599	-35.3235	-35.5853
0.0548235	-14.0529	-13.466	-28.8627	-54.8338	-58.2912	-58.3172	-54.5709	-51.9701	-36.8394	-36.4683	-35.1313	-35.3417
0.0548824	-13.8677	-13.3477	-28.6943	-54.5442	-58.0779	-58.1327	-54.4111	-51.7975	-36.6622	-36.3115	-34.9042	-35.0283
0.0549412	-13.7667	-13.2125	-28.4247	-54.374	-57.8468	-57.9666	-54.1981	-51.5559	-36.5382	-36.1895	-34.712	-34.8194
0.055	-13.5815	-13.0097	-28.3069	-54.2037	-57.7045	-57.7636	-53.9852	-51.3834	-36.3257	-35.9804	-34.4675	-34.5758
0.0550588	-13.3626	-12.8238	-28.1216	-54.0163	-57.4734	-57.5237	-53.8077	-51.2281	-36.1486	-35.8062	-34.2927	-34.332
0.0551176	-13.2784	-12.7393	-27.9868	-53.812	-57.2423	-57.3946	-53.6657	-51.09	-36.0069	-35.632	-34.0657	-34.1057
0.0551765	-13.1437	-12.6041	-27.7678	-53.6588	-57.0467	-57.1362	-53.4705	-50.8484	-35.8474	-35.4403	-33.8561	-33.8447
0.0552353	-12.9249	-12.3844	-27.6836	-53.3863	-56.8512	-56.9332	-53.222	-50.6241	-35.688	-35.2835	-33.594	-33.5835
0.0552941	-12.7059	-12.2661	-27.431	-53.199	-56.6023	-56.7487	-52.9735	-50.417	-35.5463	-35.0919	-33.4193	-33.3573
0.0553529	-12.6386	-12.1647	-27.2625	-52.9777	-56.3712	-56.5087	-52.8315	-50.2962	-35.316	-34.8653	-33.1748	-33.0788
0.0554118	-12.4871	-11.9619	-27.1109	-52.7223	-56.1933	-56.2504	-52.6363	-50.0202	-35.1565	-34.7259	-32.9826	-32.835
0.0554706	-12.2345	-11.7253	-26.9257	-52.569	-55.8556	-56.0659	-52.4234	-49.7959	-34.9617	-34.5343	-32.7904	-32.5914
0.0555294	-12.1504	-11.6239	-26.6899	-52.2795	-55.7134	-55.7337	-52.1748	-49.5542	-34.7492	-34.3253	-32.5109	-32.2607
0.0555882	-11.9819	-11.4548	-26.4877	-52.0752	-55.4289	-55.5676	-51.9087	-49.2782	-34.5366	-34.1336	-32.2663	-31.9821
0.0556471	-11.7294	-11.2014	-26.353	-51.8368	-55.2333	-55.2539	-51.6957	-49.1057	-34.324	-33.9071	-32.0043	-31.6862
0.0557059	-11.5442	-11.0493	-26.0835	-51.5473	-54.9489	-54.9771	-51.5004	-48.9158	-34.1469	-33.698	-31.7598	-31.4425
0.0557647	-11.4432	-10.8972	-25.8982	-51.3771	-54.6466	-54.811	-51.3229	-48.6915	-33.9875	-33.4716	-31.5501	-31.164
0.0558235	-11.2579	-10.6775	-25.6961	-51.0875	-54.5222	-54.4973	-51.039	-48.4154	-33.7217	-33.2276	-31.323	-30.8855
0.0558824	-11.0054	-10.4747	-25.494	-50.9343	-54.1666	-54.3682	-50.755	-48.191	-33.5446	-33.036	-31.096	-30.6418
0.0559412	-10.9212	-10.3902	-25.2919	-50.6789	-53.971	-54.036	-50.5775	-48.0185	-33.3498	-32.7747	-30.7989	-30.3111
0.056	-10.7865	-10.1874	-25.0223	-50.4575	-53.7044	-53.7961	-50.3291	-47.7424	-33.1195	-32.5307	-30.5369	-30.0151
0.0560588	-10.5339	-9.96765	-24.8876	-50.2532	-53.4199	-53.5192	-50.0628	-47.5008	-32.9777	-32.3216	-30.2749	-29.7018
0.0561176	-10.3319	-9.78178	-24.6518	-49.9126	-53.2244	-53.2425	-49.7611	-47.2075	-32.7475	-32.1126	-30.0128	-29.4407
0.0561765	-10.1972	-9.6128	-24.4496	-49.7253	-52.9399	-53.0026	-49.5127	-46.9659	-32.5527	-31.8686	-29.7858	-29.1448
0.0562353	-10.0288	-9.37613	-24.3317	-49.4018	-52.8155	-52.6519	-49.2642	-46.7243	-32.34	-31.6247	-29.4888	-28.8489
0.0562941	-9.77621	-9.17336	-24.0286	-49.2656	-52.4421	-52.3752	-48.9625	-46.4482	-32.1098	-31.3634	-29.2093	-28.5181
0.0563529	-9.65836	-9.02128	-23.7759	-48.925	-52.1755	-52.0984	-48.7318	-46.1893	-31.8795	-31.1368	-28.8949	-28.1526
0.0564118	-9.42267	-8.81851	-23.5233	-48.7037	-51.891	-51.8584	-48.359	-45.8788	-31.667	-30.8581	-28.5978	-27.8392
0.0564706	-9.13637	-8.53114	-23.3212	-48.3971	-51.5354	-51.4894	-48.0929	-45.62	-31.3481	-30.5793	-28.3358	-27.4911
0.0565294	-9.00169	-8.37906	-23.0516	-48.0907	-51.2331	-51.2679	-47.8621	-45.3783	-31.1532	-30.318	-28.0913	-27.1952
0.0565882	-8.85018	-8.19319	-22.7148	-47.8181	-50.9132	-50.862	-47.6136	-45.0505	-30.9052	-30.0567	-27.8118	-26.8645
0.0566471	-8.58072	-7.90583	-22.5632	-47.5117	-50.6288	-50.659	-47.2942	-44.7744	-30.6749	-29.7953	-27.4974	-26.5163
0.0567059	-8.34502	-7.68616	-22.2263	-47.2733	-50.3265	-50.2714	-46.9392	-44.4293	-30.4801	-29.5514	-27.1829	-26.1682
0.0567647	-8.17667	-7.53408	-22.0242	-46.9668	-49.9532	-50.05	-46.6908	-44.205	-30.1967	-29.2727	-26.8335	-25.8374
0.0568235	-7.99149	-7.26361	-21.7715	-46.6944	-49.7042	-49.6624	-46.4422	-43.9116	-29.9841	-28.9938	-26.5016	-25.4893
0.0568824	-7.67152	-6.97635	-21.4683	-46.3538	-49.2776	-49.3303	-46.0873	-43.5665	-29.7007	-28.7151	-26.2046	-25.2109
0.0569412	-7.48634	-6.80738	-21.2157	-46.1154	-48.9753	-48.9981	-45.7678	-43.2904	-29.4349	-28.4363	-25.8728	-24.8453
0.057	-7.31799	-6.55381	-20.8788	-45.7918	-48.7087	-48.6844	-45.4129	-42.9281	-29.187	-28.1576	-25.5408	-24.5146
0.0570588	-7.01485	-6.23275	-20.6935	-45.5364	-48.3353	-48.3708	-45.129	-42.6692	-28.9213	-27.8266	-25.2089	-24.149
0.0571176	-6.76233	-6.02998	-20.3735	-45.1108	-48.0153	-47.9463	-44.8094	-42.3414	-28.6555	-27.5652	-24.877	-23.7661
0.0571765	-6.57714	-5.79331	-20.0198	-44.8553	-47.6241	-47.6511	-44.5078	-42.0308	-28.4076	-27.269	-24.5451	-23.4179
0.0572353	-6.30768	-5.50605	-19.784	-44.4467	-47.393	-47.2819	-44.1883	-41.6684	-28.0711	-26.9554	-24.2306	-23.0872
0.0572941	-5.98781	-5.21869	-19.4808	-44.2082	-46.9485	-47.0236	-43.8156	-41.3059	-27.7876	-26.6592	-23.8988	-22.739
0.0573529	-5.75202	-5.06661	-19.2113	-43.8337	-46.6108	-46.6176	-43.5316	-41.0299	-27.5219	-26.3107	-23.5668	-22.3213
0.0574118	-5.58367	-4.83004	-18.8744	-43.5101	-46.2908	-46.267	-43.1589	-40.7366	-27.203	-25.9623	-23.2175	-21.9905
0.0574706	-5.28064	-4.52578	-18.6218	-43.2036	-45.9352	-45.9348	-42.8926	-40.3742	-26.9019	-25.701	-22.8156	-21.5553
0.0575294	-5.01117	-4.17093	-18.2849	-42.7949	-45.5619	-45.5104	-42.4667	-39.9946	-26.6008	-25.3525	-22.4663	-21.2072
0.0575882	-4.74181	-3.88357	-17.9649	-42.5055	-45.1352	-45.1782	-42.094	-39.6494	-26.2996	-25.0041	-22.0994	-20.8242
0.0576471	-4.53979	-3.6808	-17.5943	-42.1308	-44.8508	-44.7538	-41.7213	-39.2871	-25.9808	-24.673	-21.7675	-20.4935
0.0577059	-4.27033	-3.32595	-17.308	-41.8584	-44.4418	-44.4769	-41.4018	-38.9419	-25.6796	-24.3246	-21.4705	-20.1105
0.0577647	-3.9673	-3.05548	-17.0216	-41.4667	-44.1396	-43.9788	-41.0469	-38.6141	-25.3431	-23.9586	-21.0688	-19.7276
0.0578235	-3.6305	-2.78512	-16.7353	-41.0581	-43.6596	-43.665	-40.7451	-38.3035	-25.0419	-23.6277	-20.7193	-19.362
0.0578824	-3.42848	-2.58224	-16.3984	-40.7345	-43.3039	-43.2222	-40.408	-37.9757	-24.7408	-23.314	-20.3351	-18.9617
0.0579412	-3.19279	-2.27809	-16.0447	-40.3259	-42.8951	-42.8346	-39.9997	-37.5615	-24.4042	-22.9307	-19.9682	-18.5787
0.058	-2.87282	-1.90634	-15.7752	-40.0023	-42.5572	-42.484	-39.5916	-37.1992	-24.0322	-22.6171	-19.6189	-18.1958
0.0580588	-2.51928	-1.56828	-15.3878	-39.6618	-42.1129	-42.0411	-39.2011	-36.8022	-23.7312	-22.2513	-19.2694	-17.8476
0.0581176	-2.28349	-1.33172	-15.1015	-39.3042	-41.7572	-41.7643	-38.8462	-36.5262	-23.3768	-21.8853	-18.9201	-17.4647
0.0581765	-1.99729	-1.04435	-14.6635	-38.9977	-41.3662	-41.3029	-38.5444	-36.1465	-23.0049	-21.4672	-18.5183	-17.0817
0.0582353	-1.67732	-0.672606	-14.4109	-38.572	-40.9928	-40.9524	-38.1717	-35.7497	-22.7037	-21.1187	-18.1515	-16.6814
0.0582941	-1.29012	-0.368344	-14.0066	-38.2485	-40.5484	-40.5463	-37.7812	-35.3528	-22.4203	-20.7181	-17.7846	-16.2636
0.0583529	-0.986986	-0.11488	-13.6866	-37.7887	-40.1216	-40.1035	-37.3731	-34.9731	-22.0483	-20.3696	-17.3829	-15.8632
0.0584118	-0.734461	0.172484	-13.2655	-37.4651	-39.7305	-39.7159	-36.9648	-34.6108	-21.694	-20.0211	-17.016	-15.4629
0.0584706	-0.414596	0.544231	-12.9792	-37.0395	-39.3394	-39.2916	-36.5744	-34.2311	-21.3397	-19.6378	-16.5967	-15.0277
0.0585294	-0.0441216	0.899185	-12.6254	-36.6478	-38.966	-38.8486	-36.1839	-33.8515	-20.8969	-19.2544	-16.2124	-14.6622
0.0585882	0.275743	1.20334	-12.2381	-36.2903	-38.486	-38.4242	-35.829	-33.4891	-20.5957	-18.8886	-15.8106	-14.2618
0.0586471	0.511537	1.4906	-11.9012	-35.8305	-38.1838	-38.0182	-35.4208	-33.075	-20.2238	-18.5053	-15.4438	-13.8441
0.0587059	0.865072	1.87935	-11.48	-35.507	-37.7038	-37.6307	-35.0125	-32.6608	-19.8517	-18.1394	-15.007	-13.4089
0.0587647	1.25238	2.2681	-11.2106	-35.0643	-37.4015	-37.1509	-34.5689	-32.2295	-19.4975	-17.7735	-14.6053	-12.9911
0.0588235	1.63959	2.55536	-10.7726	-34.7066	-36.8682	-36.7449	-34.1606	-31.8498	-19.1078	-17.3554	-14.2034	-12.6082
0.0588824	1.90905	2.84262	-10.4526	-34.2469	-36.4948	-36.2651	-33.8235	-31.5393	-18.7004	-16.9547	-13.7667	-12.1556
0.0589412	2.26259	3.19757	-10.0146	-33.8723	-36.0148	-35.896	-33.4507	-31.1251	-18.3461	-16.6411	-13.365	-11.7727
0.059	2.63306	3.62012	-9.7115	-33.4637	-35.6059	-35.3978	-33.0071	-30.7454	-17.9564	-16.2055	-12.9806	-11.3375
0.0590588	3.05393	4.00876	-9.23985	-33.0039	-35.1437	-34.9918	-32.5278	-30.2968	-17.5667	-15.7874	-12.5963	-10.9545
0.0591176	3.34023	4.31302	-8.88619	-32.6974	-34.6993	-34.6043	-32.1375	-29.9172	-17.2124	-15.404	-12.177	-10.5193
0.0591765	3.6601	4.66787	-8.46506	-32.2036	-34.3614	-34.1245	-31.6937	-29.4858	-16.7873	-14.9336	-11.7578	-10.1015
0.0592353	4.08108	5.09042	-8.11139	-31.8459	-33.8636	-33.7739	-31.2855	-29.1062	-16.3798	-14.4981	-11.3385	-9.70124
0.0592941	4.46839	5.44527	-7.67342	-31.3863	-33.4725	-33.2018	-30.9128	-28.7438	-15.9547	-14.0799	-10.9192	-9.24862
0.0593529	4.82192	5.76643	-7.25229	-30.9946	-32.9391	-32.8881	-30.5046	-28.3124	-15.5473	-13.6618	-10.535	-8.84821
0.0594118	5.14189	6.18887	-6.88179	-30.5689	-32.6192	-32.3529	-30.1142	-27.881	-15.1222	-13.2436	-10.0633	-8.4131
0.0594706	5.61327	6.62831	-6.49434	-30.1091	-32.1036	-31.9839	-29.5817	-27.4324	-14.7147	-12.8254	-9.64409	-8.0127
0.0595294	5.98374	6.98316	-6.10699	-29.7175	-31.6591	-31.4856	-29.1912	-27.0182	-14.2187	-12.3899	-9.24225	-7.59499
0.0595882	6.28677	7.30432	-5.65218	-29.2407	-31.2324	-31.0243	-28.8008	-26.6559	-13.7759	-11.9195	-8.84053	-7.17718
0.0596471	6.67408	7.70986	-5.29841	-28.8491	-30.7879	-30.5814	-28.3925	-26.259	-13.3685	-11.5362	-8.42123	-6.75948
0.0597059	7.09496	8.13241	-4.8437	-28.4063	-30.3435	-30.0462	-27.9134	-25.793	-12.9434	-11.0832	-7.967	-6.34167
0.0597647	7.4991	8.47046	-4.48994	-27.9977	-29.8457	-29.6587	-27.4697	-25.3789	-12.5005	-10.665	-7.54781	-5.88905
0.0598235	7.81897	8.82531	-4.00155	-27.5549	-29.4368	-29.1789	-27.0614	-24.913	-12.0576	-10.2295	-7.05864	-5.41913
0.0598824	8.23995	9.24786	-3.68146	-27.1804	-28.9213	-28.7544	-26.5646	-24.4989	-11.6325	-9.8113	-6.63934	-5.00132
0.0599412	8.66093	9.6872	-3.24349	-26.7546	-28.5123	-28.2194	-26.1918	-24.1193	-11.1719	-9.34084	-6.22015	-4.58351
0.06	9.0818	10.0421	-2.80562	-26.3119	-27.9789	-27.8318	-25.7837	-23.7051	-10.7646	-8.92276	-5.81832	-4.1658
0.0600588	9.3681	10.4139	-2.35081	-25.9373	-27.5523	-27.2967	-25.3577	-23.2565	-10.3394	-8.45231	-5.41659	-3.7654
0.0601176	9.83948	10.8702	-1.91284	-25.4605	-27.09	-26.8538	-24.8429	-22.7905	-9.84337	-7.99938	-4.96236	-3.3651
0.0601765	10.2941	11.3435	-1.52549	-25.0859	-26.6455	-26.4108	-24.3638	-22.3419	-9.40059	-7.58119	-4.52559	-2.91248
0.0602353	10.6814	11.6814	-1.037	-24.6261	-26.1656	-25.9311	-23.9023	-21.945	-8.93999	-7.12816	-4.07147	-2.45986
0.0602941	11.0686	12.104	-0.683335	-24.2174	-25.7211	-25.5435	-23.5297	-21.5481	-8.42626	-6.65781	-3.6347	-2.00735
0.0603529	11.4728	12.5433	-0.211681	-23.7748	-25.2945	-25.0083	-23.0859	-21.0995	-8.00119	-6.18736	-3.16311	-1.57213
0.0604118	11.9442	13.0165	0.175767	-23.349	-24.7611	-24.6209	-22.6067	-20.6508	-7.54059	-5.73433	-2.76128	-1.18924
0.0604706	12.2978	13.3715	0.680999	-22.8892	-24.3343	-24.0857	-22.1808	-20.2021	-7.06228	-5.26398	-2.34198	-0.736616
0.0605294	12.7188	13.777	1.08529	-22.4295	-23.8722	-23.6613	-21.6838	-19.7708	-6.58407	-4.84579	-1.88786	-0.318805
0.0605882	13.1565	14.2503	1.45579	-22.0379	-23.481	-23.1077	-21.2578	-19.3911	-6.10576	-4.37533	-1.48602	0.0988984
0.0606471	13.6448	14.6559	1.87692	-21.527	-22.9298	-22.6463	-20.8142	-18.9771	-5.60974	-3.92241	-1.0319	0.551518
0.0607059	14.0152	15.0108	2.33174	-21.1354	-22.4499	-22.1666	-20.4237	-18.5456	-5.20238	-3.52164	-0.577666	1.02143
0.0607647	14.4193	15.4671	2.82013	-20.6586	-22.0054	-21.6314	-19.9446	-18.0624	-4.74178	-3.03387	-0.123434	1.43925
0.0608235	14.9076	15.974	3.19074	-20.233	-21.5609	-21.2069	-19.4476	-17.6139	-4.22804	-2.58084	0.278291	1.85706
0.0608824	15.4128	16.4135	3.67923	-19.7902	-21.1165	-20.6534	-19.0216	-17.1997	-3.80297	-2.14523	0.732523	2.25736
0.0609412	15.8	16.7853	4.06658	-19.3645	-20.6009	-20.2658	-18.6312	-16.8201	-3.28924	-1.67488	1.15171	2.65776
0.061	16.1873	17.174	4.57191	-18.9048	-20.2631	-19.6937	-18.2052	-16.3887	-2.79333	-1.16959	1.57101	3.07547
0.0610588	16.6755	17.7148	4.95936	-18.428	-19.712	-19.2878	-17.6906	-15.9745	-2.33272	-0.699135	2.00778	3.45847
0.0611176	17.147	18.1374	5.43091	-18.0022	-19.2853	-18.7526	-17.2291	-15.5259	-1.8367	-0.22879	2.42697	3.92849
0.0611765	17.5343	18.4922	5.91941	-17.5255	-18.7698	-18.3651	-16.7499	-15.129	-1.34068	0.259083	2.8812	4.3636
0.0612353	17.9552	18.9317	6.30685	-17.1508	-18.3253	-17.8853	-16.3417	-14.6976	-0.862475	0.694696	3.3529	4.81622
0.0612941	18.4435	19.4217	6.7784	-16.657	-17.8452	-17.3685	-15.8803	-14.2317	-0.366451	1.16504	3.77209	5.19912
0.0613529	18.9487	19.8611	7.19953	-16.2484	-17.3297	-16.9442	-15.4365	-13.8348	0.111861	1.65291	4.15646	5.63433
0.0614118	19.3022	20.2161	7.68803	-15.7716	-16.9208	-16.409	-14.9751	-13.3689	0.590064	2.10595	4.61058	6.05214
0.0614706	19.7737	20.6892	8.09222	-15.38	-16.4229	-15.9845	-14.4959	-12.903	1.03295	2.59371	5.01242	6.43504
0.0615294	20.2452	21.1793	8.51335	-14.9032	-16.0496	-15.4494	-14.0167	-12.4888	1.58211	3.06417	5.46665	6.87025
0.0615882	20.7166	21.6188	8.96806	-14.4774	-15.4629	-15.0434	-13.6263	-12.0747	1.98947	3.49978	5.88584	7.25315
0.0616471	21.0534	22.0074	9.38919	-14.0177	-15.0895	-14.4898	-13.2358	-11.6951	2.5032	3.98754	6.39247	7.70577
0.0617059	21.5416	22.4807	9.844	-13.5409	-14.6451	-14.0654	-12.7212	-11.1602	3.03465	4.44058	6.82913	8.10607
0.0617647	22.0467	22.9539	10.2482	-13.1322	-14.1473	-13.5855	-12.2242	-10.7115	3.49514	4.85877	7.24843	8.57609
0.0618235	22.5182	23.3426	10.7872	-12.6555	-13.685	-13.1243	-11.7449	-10.2456	3.99116	5.32911	7.66773	8.94169
0.0618824	22.9223	23.7651	11.1915	-12.3149	-13.1873	-12.6813	-11.3723	-9.88327	4.48719	5.78215	8.12185	9.3768
0.0619412	23.3769	24.2044	11.6125	-11.8211	-12.7961	-12.1277	-10.9286	-9.43458	4.96539	6.27002	8.52369	9.79461
0.062	23.8315	24.6777	12.0505	-11.4124	-12.1916	-11.7033	-10.4672	-9.0205	5.4437	6.72294	8.96034	10.1949
0.0620588	24.2524	25.0664	12.5221	-10.9356	-11.8183	-11.1681	-10.0057	-8.58907	5.95744	7.17598	9.43204	10.5953
0.0621176	24.7071	25.5227	12.9937	-10.5781	-11.285	-10.7622	-9.5442	-8.14038	6.41793	7.6289	9.83388	10.9957
0.0621765	25.2122	26.0297	13.3643	-10.0843	-10.9294	-10.227	-9.10057	-7.76081	6.93166	8.06451	10.2181	11.4134
0.0622353	25.6836	26.4353	13.8696	-9.65852	-10.3961	-9.76565	-8.67457	-7.36388	7.39226	8.53497	10.62	11.779
0.0622941	26.0709	26.8071	14.2907	-9.23289	-9.93378	-9.23047	-8.28407	-6.96706	7.88818	9.00531	11.0741	12.2315
0.0623529	26.4751	27.2634	14.7286	-8.70499	-9.52493	-8.78765	-7.76946	-6.48386	8.43733	9.45835	11.4934	12.6493
0.0624118	26.9969	27.7705	15.116	-8.33033	-8.956	-8.32626	-7.29022	-6.03517	8.86251	9.91138	11.9302	13.0671
0.0624706	27.4516	28.176	15.5371	-7.8366	-8.5826	-7.84654	-6.7755	-5.6211	9.35843	10.3817	12.3493	13.4849
0.0625294	27.8389	28.5479	16.0088	-7.47896	-8.03155	-7.4036	-6.42059	-5.22417	9.83674	10.8348	12.7512	13.8853
0.0625882	28.2261	28.9872	16.3961	-6.96809	-7.6937	-6.88687	-6.01234	-4.79273	10.3151	11.2878	13.1878	14.2856
0.0626471	28.7144	29.4604	16.8341	-6.61056	-7.14254	-6.4256	-5.53322	-4.3269	10.7755	11.7756	13.5722	14.6512
0.0627059	29.1354	29.8492	17.272	-6.08267	-6.7337	-5.92731	-5.10722	-3.92997	11.2716	12.246	14.0264	15.0689
0.0627647	29.5226	30.2378	17.7604	-5.72513	-6.2892	-5.52139	-4.61025	-3.51589	11.7145	12.6642	14.4456	15.4867
0.0628235	29.9773	30.728	18.1142	-5.26534	-5.8448	-5.0231	-4.21985	-3.11897	12.2458	13.1171	14.8649	15.887
0.0628824	30.4823	31.1843	18.5352	-4.80555	-5.4003	-4.59862	-3.79385	-2.7394	12.7241	13.5527	15.2317	16.2178
0.0629412	30.8865	31.5729	19.0237	-4.431	-4.90247	-4.10045	-3.36797	-2.35972	13.167	14.0057	15.6336	16.6355
0.063	31.2738	31.9786	19.4112	-3.9031	-4.56473	-3.67596	-2.90648	-1.89378	13.6452	14.4935	16.0527	16.9663
0.0630588	31.7788	32.4348	19.8491	-3.57962	-4.12022	-3.21458	-2.44499	-1.46245	14.1412	14.9117	16.4371	17.3841
0.0631176	32.2503	32.8405	20.2197	-3.06876	-3.67583	-2.79021	-2.00136	-1.08277	14.6018	15.3472	16.8564	17.7844
0.0631765	32.6376	33.1953	20.725	-2.72814	-3.19577	-2.29192	-1.61086	-0.754963	15.0623	15.7828	17.2756	18.1848
0.0632353	33.0416	33.6179	21.0787	-2.23441	-2.78682	-1.8491	-1.20272	-0.306275	15.5229	16.2009	17.7298	18.5503
0.0632941	33.53	34.108	21.5166	-1.87677	-2.30688	-1.38772	-0.723483	0.125161	15.948	16.654	18.149	18.9159
0.0633529	33.9678	34.4797	21.904	-1.43401	-1.82682	-0.926331	-0.261996	0.521983	16.4617	17.0896	18.5334	19.3162
0.0634118	34.355	34.8685	22.3251	-1.07647	-1.45353	-0.520412	0.110655	0.867153	16.9046	17.5425	18.9177	19.734
0.0634706	34.7928	35.3417	22.763	-0.650734	-1.00902	0.0147764	0.501161	1.29848	17.3474	17.9607	19.3195	20.0821
0.0635294	35.2642	35.7473	23.1504	-0.2251	-0.546745	0.402244	0.927047	1.64365	17.808	18.3963	19.7039	20.4651
0.0635882	35.601	36.0515	23.6558	0.183614	-0.102351	0.937433	1.3353	2.07498	18.2509	18.797	20.0881	20.8654
0.0636471	36.022	36.5247	23.9589	0.575197	0.324377	1.26955	1.77893	2.50642	18.6582	19.2152	20.4899	21.1788
0.0637059	36.4597	36.9472	24.4306	1.01796	0.715444	1.78629	2.22267	2.86873	19.172	19.6507	20.8393	21.5791
0.0637647	36.847	37.2852	24.8179	1.39263	1.24883	2.10006	2.59543	3.24841	19.5793	20.0514	21.2236	21.9098
0.0638235	37.1837	37.6401	25.2053	1.81826	1.5689	2.67204	3.00357	3.64534	20.0576	20.5045	21.6079	22.2753
0.0638824	37.6383	38.1134	25.6096	2.244	2.03107	3.04117	3.50055	4.09392	20.5005	20.9051	21.9923	22.6235
0.0639412	38.0593	38.4851	25.9801	2.61856	2.42225	3.50244	3.89095	4.47359	20.8902	21.3756	22.394	23.0064
0.064	38.4128	38.8401	26.435	3.09537	2.84887	3.92693	4.33469	4.87042	21.3862	21.7937	22.7434	23.3372
0.0640588	38.817	39.2625	26.7381	3.41896	3.25782	4.31451	4.67185	5.21559	21.8114	22.1944	23.1626	23.6853
0.0641176	39.2379	39.685	27.1424	3.84459	3.63111	4.77578	5.11559	5.62966	22.2364	22.6126	23.5121	23.9987
0.0641765	39.6588	40.0399	27.5804	4.16818	4.14672	5.16336	5.52384	5.99209	22.7148	23.0307	23.8788	24.3816
0.0642353	39.9787	40.3611	27.9509	4.59381	4.44901	5.60618	5.91424	6.40616	23.1398	23.4141	24.2632	24.7646
0.0642941	40.4165	40.7328	28.3046	4.88335	4.92896	5.99376	6.35798	6.73408	23.565	23.7799	24.63	25.1127
0.0643529	40.8712	41.1216	28.6751	5.37709	5.32014	6.47348	6.69514	7.09639	24.0079	24.1981	25.0144	25.4435
0.0644118	41.191	41.4595	29.1636	5.7177	5.76453	6.84262	7.05016	7.44156	24.3798	24.5639	25.3813	25.7915
0.0644706	41.5783	41.8821	29.4668	6.16036	6.12016	7.26699	7.47604	7.82113	24.805	24.9995	25.7655	26.1049
0.0645294	42.0161	42.3215	29.8037	6.50097	6.49345	7.65457	7.90204	8.23532	25.2478	25.435	26.08	26.453
0.0645882	42.4034	42.6594	30.2416	6.89266	6.95573	8.11595	8.29243	8.54587	25.6198	25.801	26.4643	26.8012
0.0646471	42.7064	42.9637	30.5785	7.31829	7.31135	8.50342	8.6652	8.85654	26.0449	26.1843	26.7963	27.1667
0.0647059	43.0937	43.3861	31.0333	7.70998	7.70242	8.94635	9.03785	9.27072	26.4347	26.6024	27.1631	27.4801
0.0647647	43.5484	43.7918	31.3364	8.08454	8.14692	9.26002	9.46384	9.65029	26.8067	26.9683	27.53	27.8282
0.0648235	43.8682	44.0622	31.7912	8.4592	8.48466	9.75831	9.81886	9.9782	27.2318	27.369	27.8793	28.1416
0.0648824	44.2218	44.4171	32.1112	8.78269	8.91139	10.0535	10.1738	10.2888	27.6392	27.7349	28.2636	28.4374
0.0649412	44.5922	44.8058	32.4145	9.15735	9.24913	10.5334	10.5465	10.6338	28.0643	28.1356	28.613	28.7856
0.065	44.9964	45.1269	32.8523	9.54893	9.69363	10.8839	10.9369	11.0308	28.4895	28.5015	28.9275	29.0815
0.0650588	45.2826	45.4311	33.1724	9.9236	10.0314	11.2531	11.2919	11.3413	28.8791	28.8674	29.3117	29.4645
0.0651176	45.6194	45.8029	33.5261	10.3152	10.3514	11.659	11.7178	11.721	29.2866	29.2507	29.6437	29.7604
0.0651765	46.0571	46.1916	33.8293	10.6388	10.8136	12.0466	11.9841	12.0143	29.6585	29.5991	29.9581	30.0911
0.0652353	46.3434	46.4789	34.183	11.0815	11.1159	12.4525	12.339	12.3595	29.9775	29.9476	30.29	30.387
0.0652941	46.6632	46.8169	34.5873	11.3199	11.5603	12.8401	12.7295	12.739	30.3848	30.3309	30.6394	30.7003
0.0653529	47.0842	47.2056	34.8399	11.7967	11.8271	13.2275	13.1022	13.0669	30.7391	30.7316	30.9887	31.0485
0.0654118	47.4714	47.5267	35.2779	12.018	12.2537	13.6151	13.4749	13.343	31.0934	31.08	31.3207	31.327
0.0654706	47.7409	47.8141	35.5978	12.4438	12.6448	14.0026	13.7234	13.6364	31.5185	31.4634	31.67	31.623
0.0655294	48.0608	48.1351	35.9685	12.7332	12.9648	14.3902	14.0428	13.9297	31.8373	31.8118	31.9845	31.9014
0.0655882	48.4649	48.507	36.2716	13.1078	13.3915	14.7961	14.4333	14.3094	32.1917	32.1255	32.2989	32.1625
0.0656471	48.7848	48.8111	36.6085	13.4654	13.7293	15.1098	14.8237	14.6199	32.5636	32.5087	32.5959	32.5107
0.0657059	49.0711	49.0647	36.979	13.7548	14.1205	15.4973	15.161	14.9651	32.9357	32.8572	32.9627	32.8414
0.0657647	49.3741	49.4026	37.2317	14.1295	14.3871	15.8295	15.4981	15.2584	33.2722	33.223	33.2772	33.1373
0.0658235	49.7782	49.7745	37.5854	14.4189	14.796	16.217	15.7644	15.5517	33.6619	33.589	33.6091	33.4158
0.0658824	50.0981	50.0617	37.8549	14.8787	15.116	16.5677	16.0838	15.8624	34.0162	33.92	33.9061	33.7118
0.0659412	50.3675	50.2983	38.276	15.1171	15.525	16.9183	16.4211	16.1557	34.3174	34.2336	34.2031	33.9903
0.066	50.6538	50.6195	38.5286	15.5258	15.7916	17.3058	16.776	16.5181	34.707	34.5995	34.5349	34.2687
0.0660588	51.0241	50.9574	38.8655	15.7982	16.1294	17.5642	17.1665	16.8804	35.079	34.9131	34.797	34.4951
0.0661176	51.3609	51.2955	39.1013	16.1047	16.485	17.9517	17.4859	17.1738	35.3979	35.2267	35.1114	34.791
0.0661765	51.664	51.532	39.4719	16.4453	16.8228	18.2469	17.8587	17.4326	35.7522	35.61	35.4084	34.9998
0.0662353	51.9166	51.8024	39.7582	16.7178	17.1783	18.5791	18.0716	17.6914	36.1418	35.9759	35.7228	35.3306
0.0662941	52.2196	52.1067	40.112	17.0583	17.4629	18.9666	18.391	18.0193	36.4607	36.2721	35.9848	35.5917
0.0663529	52.5901	52.4446	40.3478	17.3308	17.8539	19.2434	18.7283	18.2954	36.815	36.5334	36.2469	35.8703
0.0664118	52.8931	52.6982	40.7184	17.6883	18.1383	19.6494	19.03	18.5716	37.1162	36.8645	36.5788	36.1661
0.0664706	53.1288	52.9517	40.971	17.9949	18.494	19.8893	19.3495	18.8303	37.435	37.1258	36.8758	36.3924
0.0665294	53.3478	53.2052	41.3416	18.2332	18.7606	20.2215	19.6334	19.0891	37.7007	37.4742	37.1553	36.671
0.0665882	53.6845	53.5601	41.51	18.6078	19.0629	20.5352	19.8996	19.3308	38.0727	37.753	37.4522	36.8972
0.0666471	53.9876	53.8642	41.8131	18.8463	19.3651	20.8304	20.1304	19.6241	38.3562	38.0666	37.7143	37.1757
0.0667059	54.2738	54.1178	42.1332	19.1697	19.7207	21.1811	20.4143	19.883	38.675	38.3629	37.9938	37.4021
0.0667647	54.4422	54.3375	42.369	19.4763	19.9873	21.4763	20.7161	20.1591	38.9761	38.6938	38.2559	37.6631
0.0668235	54.7621	54.6417	42.7059	19.7147	20.3073	21.7532	21	20.4351	39.2596	39.0075	38.5528	37.9242
0.0668824	55.0652	54.929	42.8912	20.0723	20.5385	22.0484	21.3549	20.763	39.5606	39.2862	38.7973	38.1679
0.0669412	55.3851	55.1825	43.2448	20.2596	20.9296	22.3067	21.639	20.9528	39.8264	39.5824	39.0769	38.3942
0.067	55.5703	55.3684	43.4639	20.6682	21.1074	22.6574	21.8519	21.1771	40.1629	39.8438	39.3738	38.6553
0.0670588	55.806	55.6219	43.767	20.8385	21.4807	22.8603	22.1005	21.4187	40.3932	40.1225	39.6534	38.8642
0.0671176	56.1091	55.8923	43.9523	21.179	21.6763	23.2479	22.3666	21.6603	40.7121	40.4362	39.8979	39.0905
0.0671765	56.429	56.1796	44.2555	21.4516	21.9786	23.4324	22.6506	21.9192	41.0132	40.7149	40.125	39.3167
0.0672353	56.6311	56.3824	44.4913	21.6899	22.2807	23.6907	22.8991	22.1262	41.279	40.9588	40.3696	39.6127
0.0672941	56.8668	56.619	44.8114	21.9793	22.5297	23.9861	23.183	22.385	41.5623	41.2376	40.6316	39.8042
0.0673529	57.153	56.9232	44.9966	22.2178	22.8319	24.2444	23.4137	22.5748	41.8634	41.5164	40.8762	40.0652
0.0674118	57.4225	57.1767	45.3166	22.4902	23.1341	24.595	23.6445	22.8165	42.1292	41.7778	41.1383	40.2742
0.0674706	57.6077	57.3627	45.5356	22.7456	23.4542	24.8165	23.8929	23.0408	42.4126	42.0216	41.3828	40.5179
0.0675294	57.7928	57.5654	45.8388	23.0351	23.6675	25.2039	24.1059	23.265	42.6783	42.3178	41.6273	40.6919
0.0675882	58.096	57.8189	45.9735	23.3246	23.9341	25.3886	24.4432	23.524	42.9086	42.5444	41.837	40.866
0.0676471	58.3148	58.0048	46.2599	23.5118	24.1475	25.6838	24.6916	23.7137	43.1211	42.7882	42.0117	41.0749
0.0677059	58.5	58.1739	46.4788	23.7503	24.4497	25.9052	24.9045	23.869	43.4045	43.0321	42.2038	41.2838
0.0677647	58.6853	58.3766	46.6809	23.9205	24.6275	26.1452	25.0821	24.0417	43.6703	43.2761	42.4659	41.5275
0.0678235	58.921	58.647	46.9	24.1759	24.9475	26.4404	25.3128	24.2832	43.8828	43.5026	42.6755	41.7016
0.0678824	59.1735	58.833	47.1358	24.3803	25.2142	26.6249	25.5435	24.5075	44.1486	43.7465	42.8851	41.9104
0.0679412	59.342	58.9681	47.4052	24.6357	25.4987	26.8649	25.721	24.7319	44.3789	43.9904	43.1471	42.1367
0.068	59.5103	59.1878	47.54	24.8911	25.6587	27.0125	25.9695	24.9562	44.6268	44.2169	43.3568	42.3108
0.0680588	59.7797	59.3906	47.7927	25.0615	25.9075	27.3077	26.2179	25.1287	44.8394	44.4434	43.5489	42.5023
0.0681176	59.9985	59.6442	47.9105	25.3679	26.1209	27.4737	26.3954	25.284	45.0874	44.6699	43.7061	42.6241
0.0681765	60.1502	59.7455	48.2306	25.4701	26.4054	27.7506	26.5374	25.4566	45.2468	44.8616	43.9158	42.7981
0.0682353	60.3185	59.9314	48.3317	25.7766	26.5654	27.9905	26.7326	25.6292	45.4948	45.088	44.0905	42.9723
0.0682941	60.5205	60.1681	48.618	25.9128	26.7787	28.175	26.9456	25.8362	45.7251	45.332	44.3001	43.1637
0.0683529	60.7563	60.3878	48.719	26.1512	27.0099	28.4334	27.1408	26.0432	45.9022	45.4888	44.5272	43.3726
0.0684118	60.9078	60.4891	48.9549	26.3215	27.2232	28.581	27.3716	26.1641	46.1148	45.6978	44.667	43.5466
0.0684706	61.0425	60.6581	49.1065	26.4918	27.4365	28.8024	27.4603	26.2676	46.3628	45.9069	44.9115	43.7556
0.0685294	61.2277	60.861	49.2749	26.7302	27.6144	28.9685	27.6555	26.4919	46.5577	46.0812	45.0862	43.9122
0.0685882	61.4803	61.0976	49.477	26.8664	27.9343	29.1531	27.8329	26.6645	46.7348	46.2728	45.2609	44.0341
0.0686471	61.5982	61.182	49.6792	27.1559	28.0587	29.3376	28.046	26.8543	46.9827	46.447	45.3832	44.1907
0.0687059	61.6992	61.3003	49.8813	27.207	28.3255	29.4668	28.2589	27.0096	47.0714	46.6386	45.5754	44.3474
0.0687647	61.8507	61.4694	49.9655	27.4624	28.3788	29.7251	28.3832	27.1304	47.2839	46.8652	45.6976	44.5041
0.0688235	62.0191	61.6215	50.1507	27.5986	28.6455	29.8173	28.5606	27.2684	47.461	47.0743	45.8199	44.6259
0.0688824	62.1202	61.6891	50.2856	27.7859	28.841	30.0389	28.6317	27.3374	47.6204	47.2136	45.9945	44.8348
0.0689412	62.2043	61.8243	50.4876	27.9732	28.9832	30.2049	28.8269	27.5272	47.7445	47.3704	46.1169	44.9566
0.069	62.4064	62.0101	50.6055	28.0924	29.1433	30.371	29.0044	27.6653	47.9216	47.5447	46.2916	45.1308
0.0690588	62.5915	62.1792	50.7234	28.3137	29.2499	30.5186	29.1818	27.8034	48.0633	47.6841	46.4488	45.2874
0.0691176	62.7599	62.2637	50.8581	28.3648	29.5166	30.6479	29.2883	27.8724	48.205	47.8234	46.571	45.3918
0.0691765	62.7768	62.3144	50.9593	28.6373	29.5877	30.9062	29.3771	28.0104	48.3999	47.9976	46.7108	45.5136
0.0692353	62.9115	62.4834	51.1109	28.7224	29.8189	30.9984	29.5191	28.1657	48.5239	48.1022	46.8506	45.6703
0.0692941	63.0799	62.6692	51.2119	28.9267	29.89	31.2383	29.7143	28.3728	48.6656	48.2765	47.0078	45.8096
0.0693529	63.1977	62.7199	51.3972	29.0289	30.1566	31.2752	29.874	28.4936	48.825	48.4158	47.0777	45.9489
0.0694118	63.2482	62.7875	51.4814	29.2163	30.2277	31.4414	29.9272	28.5281	48.9667	48.5029	47.2349	46.1229
0.0694706	63.3661	62.9059	51.633	29.2844	30.4055	31.5336	30.0515	28.6489	49.073	48.6423	47.3222	46.2447
0.0695294	63.5008	63.0749	51.7173	29.4546	30.5478	31.7366	30.087	28.7006	49.1971	48.7816	47.4446	46.3492
0.0695882	63.6019	63.1425	51.8857	29.6079	30.69	31.7919	30.2467	28.8214	49.3033	48.9037	47.5494	46.4188
0.0696471	63.6355	63.1932	51.9867	29.6589	30.8144	31.9026	30.3532	28.8904	49.3742	49.0256	47.6891	46.5407
0.0697059	63.7197	63.3453	52.0541	29.8123	30.8678	32.0502	30.4774	28.9941	49.5336	49.165	47.7764	46.5929
0.0697647	63.8712	63.4635	52.1383	29.8463	31.1522	32.1242	30.5307	29.0631	49.6399	49.2695	47.9162	46.7496
0.0698235	63.888	63.4973	52.2225	30.0166	31.2412	32.3087	30.5839	29.1838	49.7284	49.374	48.021	46.854
0.0698824	63.9217	63.565	52.4078	30.0847	31.4367	32.3825	30.6904	29.2701	49.8524	49.4786	48.1083	46.9758
0.0699412	64.0396	63.6833	52.4078	30.2209	31.4722	32.4932	30.797	29.3564	49.9765	49.5831	48.2132	47.0803
0.07	64.208	63.7847	52.5426	30.2549	31.5789	32.567	30.9567	29.4944	50.0827	49.7226	48.2656	47.1325
0.0700588	64.2754	63.7847	52.5763	30.4082	31.7033	32.6961	30.9744	29.4944	50.2244	49.8271	48.3355	47.2196
0.0701176	64.2754	63.8185	52.6436	30.5445	31.7567	32.733	31.0454	29.5634	50.313	49.9316	48.4403	47.3066
0.0701765	64.3427	63.9199	52.7278	30.5785	31.8811	32.8437	31.0986	29.6152	50.3307	50.0187	48.5276	47.3936
0.0702353	64.41	64.0213	52.711	30.7658	31.9523	32.9177	31.2583	29.6843	50.3838	50.1058	48.6149	47.4981
0.0702941	64.41	64.0044	52.8457	30.7317	32.0945	33.0099	31.3293	29.736	50.4193	50.1058	48.6848	47.6025
0.0703529	64.4269	64.0213	52.8625	30.902	32.1123	33.0837	31.4003	29.7706	50.5078	50.2103	48.7721	47.6895
0.0704118	64.4942	64.0889	52.9805	30.902	32.2012	33.1575	31.418	29.8223	50.5787	50.2626	48.8245	47.7417
0.0704706	64.5616	64.1564	52.9636	31.0212	32.3256	33.2682	31.418	29.8913	50.5964	50.2975	48.8596	47.7765
0.0705294	64.5784	64.1395	53.0647	31.0893	32.4145	33.342	31.5424	29.9603	50.6673	50.3498	48.8945	47.8287
0.0705882	64.5784	64.1902	53.0984	31.1745	32.5033	33.4158	31.5601	30.0121	50.7027	50.4369	48.9469	47.9159
0.0706471	64.6626	64.241	53.0984	31.2426	32.5033	33.4158	31.7021	30.1156	50.7205	50.4543	48.9993	47.9855
0.0707059	64.7299	64.2748	53.1995	31.2767	32.699	33.5265	31.7198	30.1156	50.7913	50.5414	49.0517	48.0899
0.0707647	64.6794	64.2071	53.2163	31.4299	32.6812	33.5265	31.7376	30.0984	50.8444	50.5588	49.0866	48.1595
0.0708235	64.6962	64.241	53.3174	31.3618	32.7879	33.6188	31.7553	30.1674	50.8444	50.6111	49.1914	48.2292
0.0708824	64.7636	64.3255	53.2332	31.498	32.8056	33.6558	31.844	30.2191	50.8976	50.6808	49.2264	48.2466
0.0709412	64.831	64.3086	53.3174	31.498	32.9123	33.6743	31.8973	30.2709	50.9507	50.6982	49.2264	48.264
0.071	64.7636	64.2579	53.3005	31.532	32.9834	33.7296	31.8618	30.2881	50.9507	50.733	49.2787	48.2988
0.0710588	64.7467	64.2579	53.3174	31.5831	33.0012	33.785	31.8618	30.2881	50.9861	50.7853	49.3137	48.351
0.0711176	64.7972	64.3593	53.3005	31.6512	33.1256	33.8588	31.8795	30.3227	51.0393	50.7853	49.3137	48.4206
0.0711765	64.8141	64.3086	53.3174	31.6853	33.1612	33.8034	31.9328	30.3745	51.0215	50.8027	49.3311	48.4554
0.0712353	64.7804	64.2748	53.4353	31.6512	33.2145	33.8772	31.9683	30.3918	51.0747	50.855	49.3835	48.5076
0.0712941	64.7804	64.2917	53.3342	31.7023	33.1789	33.8219	31.986	30.3745	51.0924	50.855	49.3835	48.5424
0.0713529	64.8141	64.3424	53.4353	31.6512	33.25	33.8772	31.986	30.3399	51.0747	50.8724	49.3661	48.5598
0.0714118	64.7636	64.2748	53.3679	31.7874	33.3034	33.8588	31.9683	30.3399	51.057	50.8724	49.3486	48.5947
0.0714706	64.6962	64.2071	53.4353	31.7363	33.3034	33.8772	31.9683	30.3227	51.0215	50.8724	49.3835	48.647
0.0715294	64.7636	64.241	53.351	31.7874	33.3034	33.8957	32.057	30.3573	50.9861	50.855	49.4185	48.6644
0.0715882	64.7804	64.2748	53.3342	31.8045	33.3389	33.9326	32.1102	30.3573	51.0038	50.855	49.4359	48.6992
0.0716471	64.7467	64.1902	53.3679	31.8556	33.3924	33.9695	32.0037	30.3054	50.9861	50.8724	49.4534	48.7514
0.0717059	64.6794	64.1226	53.2837	31.8215	33.3389	33.9141	31.9683	30.2709	50.9507	50.8724	49.401	48.7514
0.0717647	64.7131	64.1395	53.3174	31.8385	33.3745	34.0064	31.9505	30.3054	50.9861	50.8898	49.3835	48.734
0.0718235	64.7467	64.1395	53.2332	31.8385	33.4101	33.8957	31.9683	30.3227	50.933	50.8027	49.3661	48.6992
0.0718824	64.6626	64.0213	53.3005	31.8215	33.3924	33.9879	32.0215	30.3054	50.9153	50.8027	49.3661	48.734
0.0719412	64.5952	63.9706	53.1995	31.8556	33.3924	33.8772	31.9505	30.2709	50.8976	50.7853	49.3486	48.7166
0.072	64.6121	63.9875	53.1658	31.8215	33.3567	33.9326	31.915	30.2191	50.8621	50.7156	49.3486	48.7514
0.0720588	64.5447	63.9368	53.149	31.8385	33.499	33.8957	31.8973	30.2191	50.809	50.7156	49.2962	48.6992
0.0721176	64.3764	63.8354	53.1321	31.8045	33.4279	33.8588	31.844	30.1329	50.7913	50.6982	49.2787	48.7166
0.0721765	64.3427	63.8185	53.0647	31.7704	33.3924	33.8034	31.8618	30.1846	50.7559	50.6111	49.2613	48.7166
0.0722353	64.3427	63.8185	52.9805	31.7363	33.3924	33.7665	31.8263	30.0811	50.7205	50.6285	49.2264	48.6992
0.0722941	64.2417	63.6664	53.0311	31.7363	33.3745	33.8034	31.7553	30.0294	50.685	50.5937	49.174	48.6992
0.0723529	64.1912	63.5988	52.8962	31.7023	33.3924	33.6743	31.6666	30.0121	50.6141	50.5066	49.139	48.6992
0.0724118	64.1575	63.5988	52.8625	31.7363	33.2678	33.6927	31.6666	29.9948	50.5787	50.4892	49.1216	48.6818
0.0724706	64.1912	63.5988	52.812	31.6342	33.3389	33.5265	31.6666	29.9948	50.5078	50.402	49.0517	48.647
0.0725294	64.0396	63.4466	52.7447	31.6172	33.2145	33.5265	31.5956	29.9086	50.437	50.3672	49.0342	48.6296
0.0725882	63.9891	63.379	52.6941	31.515	33.2323	33.4527	31.5069	29.8396	50.4015	50.3149	48.9469	48.5598
0.0726471	63.9386	63.3622	52.5931	31.515	33.1612	33.4527	31.418	29.7878	50.3661	50.2626	48.9294	48.5947
0.0727059	63.888	63.2608	52.6268	31.515	33.1967	33.3974	31.4358	29.7706	50.2244	50.2103	48.877	48.525
0.0727647	63.7534	63.1594	52.5426	31.4469	33.1789	33.3605	31.3293	29.7188	50.189	50.1581	48.842	48.525
0.0728235	63.6692	63.0918	52.4247	31.4129	33.0367	33.2313	31.3116	29.6324	50.1359	50.0535	48.7896	48.4902
0.0728824	63.6524	63.058	52.3236	31.2767	33.1078	33.2129	31.1696	29.5462	50.0473	50.0187	48.7197	48.4206
0.0729412	63.5177	62.889	52.2562	31.3448	33.0012	33.1575	31.1164	29.4771	49.9588	49.9142	48.6324	48.3858
0.073	63.4166	62.8044	52.2056	31.2086	33.0367	33.0653	31.0454	29.4254	49.8878	49.8097	48.5975	48.3684
0.0730588	63.3492	62.7875	52.0036	31.1915	32.8945	33.0099	31.0099	29.3909	49.817	49.7574	48.5276	48.351
0.0731176	63.3324	62.6861	52.0372	31.0552	32.9123	32.8992	30.9922	29.2874	49.7461	49.6529	48.4577	48.2814
0.0731765	63.1135	62.551	51.9025	31.0552	32.8234	32.8068	30.797	29.1666	49.6221	49.5657	48.3879	48.2292
0.0732353	63.0294	62.4834	51.852	30.9531	32.7523	32.733	30.7259	29.0976	49.5336	49.4786	48.2831	48.1769
0.0732941	63.0294	62.4665	51.7341	30.902	32.7701	32.6592	30.6726	29.0458	49.4273	49.4089	48.2132	48.0899
0.0733529	62.8947	62.2975	51.6667	30.8339	32.6634	32.5116	30.6194	28.9768	49.2148	49.3044	48.0908	48.0377
0.0734118	62.7431	62.1623	51.5824	30.7658	32.5922	32.5301	30.5129	28.8214	49.1615	49.2347	48.0559	48.0203
0.0734706	62.6589	62.1115	51.3635	30.6807	32.4678	32.4009	30.371	28.7179	49.0907	49.1476	47.9511	47.9507
0.0735294	62.6084	62.0101	51.3466	30.6126	32.4145	32.4194	30.2822	28.6144	48.949	49.0431	47.8987	47.9333
0.0735882	62.4569	61.8581	51.2119	30.5445	32.3789	32.2164	30.2113	28.5626	48.8605	48.9385	47.8114	47.8636
0.0736471	62.3222	61.7567	51.1277	30.4082	32.2189	32.1426	30.1225	28.4936	48.7719	48.8339	47.724	47.7939
0.0737059	62.2717	61.6722	50.9593	30.306	32.2367	31.9764	30.0693	28.3728	48.6302	48.712	47.6018	47.6721
0.0737647	62.137	61.4694	50.875	30.1868	32.0945	31.9395	29.9095	28.2175	48.5594	48.59	47.4795	47.6199
0.0738235	61.9854	61.3172	50.8076	30.1528	32.0412	31.8104	29.803	28.1657	48.4176	48.4681	47.4095	47.5503
0.0738824	61.8675	61.2496	50.6392	30.0336	31.9345	31.755	29.7498	28.0794	48.3113	48.3461	47.3397	47.4807
0.0739412	61.8002	61.182	50.5719	30.0166	31.8633	31.6812	29.6965	28.0104	48.1873	48.2416	47.1999	47.3762
0.074	61.6992	61.0469	50.4203	29.8633	31.81	31.4967	29.5723	27.8379	48.0456	48.1022	47.1126	47.3066
0.0740588	61.5308	60.8948	50.3529	29.7611	31.6322	31.4783	29.4126	27.6826	47.9216	47.9628	47.0078	47.1848
0.0741176	61.4298	60.8272	50.1339	29.6419	31.5789	31.2567	29.2528	27.5963	47.7977	47.8234	46.8681	47.0977
0.0741765	61.3287	60.7088	49.9992	29.5568	31.4367	31.1829	29.1463	27.4755	47.6913	47.7015	46.7458	46.9932
0.0742353	61.2109	60.5736	49.8813	29.4546	31.4011	30.9615	29.0221	27.3892	47.5142	47.5621	46.606	46.8714
0.0742941	60.992	60.354	49.7802	29.3014	31.2589	30.8877	28.9334	27.2857	47.3548	47.3878	46.4837	46.767
0.0743529	60.8573	60.2357	49.6118	29.2333	31.1522	30.777	28.8269	27.1822	47.2485	47.3007	46.3614	46.6974
0.0744118	60.79	60.1174	49.4433	29.0801	31.0277	30.6294	28.7027	27.0441	47.0891	47.1439	46.2566	46.5929
0.0744706	60.7058	60.0159	49.3086	28.9438	30.9566	30.537	28.5074	26.9061	46.965	47.0046	46.1169	46.5059
0.0745294	60.5205	59.7962	49.157	28.8927	30.7789	30.371	28.3832	26.7507	46.841	46.8304	45.9596	46.4014
0.0745882	60.369	59.6273	49.0896	28.6714	30.7255	30.1865	28.2057	26.6127	46.6639	46.6909	45.8373	46.3144
0.0746471	60.1838	59.5259	48.8875	28.6033	30.4945	30.0573	28.0992	26.5092	46.4868	46.5341	45.6976	46.1403
0.0747059	60.0997	59.4076	48.7359	28.399	30.4588	29.9282	28.0283	26.4229	46.3097	46.3599	45.5404	46.0185
0.0747647	59.948	59.2723	48.5675	28.3478	30.2633	29.7989	27.8684	26.2676	46.1502	46.2206	45.3832	45.8792
0.0748235	59.7292	59.0864	48.4327	28.1605	30.1922	29.5959	27.7442	26.095	45.9731	46.0288	45.2434	45.7748
0.0748824	59.544	58.9006	48.2475	28.0243	29.9966	29.4668	27.5135	25.9052	45.8137	45.8895	45.0862	45.6877
0.0749412	59.4093	58.7654	48.079	27.9562	29.89	29.3561	27.3538	25.7844	45.6897	45.6978	44.9465	45.5485
0.075	59.2914	58.647	47.9274	27.7859	29.7833	29.19	27.1764	25.6119	45.4771	45.4888	44.8067	45.4614
0.0750588	59.123	58.4273	47.8095	27.6667	29.6766	29.0976	27.052	25.4911	45.2822	45.3494	44.6495	45.3222
0.0751176	58.921	58.2583	47.5737	27.5134	29.4988	28.8393	26.9101	25.3357	45.1051	45.1925	44.4922	45.2004
0.0751765	58.7695	58.0894	47.4726	27.3261	29.321	28.7286	26.7681	25.1805	44.9103	45.0358	44.3525	45.0785
0.0752353	58.6685	57.9879	47.1863	27.224	29.2144	28.4888	26.6262	25.0252	44.7331	44.8616	44.1429	44.887
0.0752941	58.4832	57.7682	47.1358	26.9855	29.0722	28.3781	26.4487	24.8354	44.5914	44.6874	43.9682	44.7303
0.0753529	58.2307	57.5654	46.9	26.9345	28.8943	28.175	26.2179	24.6628	44.3966	44.4956	43.8109	44.6085
0.0754118	58.0623	57.4303	46.8158	26.6791	28.7166	27.9905	26.0937	24.542	44.2017	44.3389	43.6537	44.4519
0.0754706	57.9275	57.3119	46.5462	26.594	28.5388	27.8613	25.9517	24.404	44.0422	44.1647	43.4965	44.3299
0.0755294	57.8097	57.126	46.3946	26.4067	28.3788	27.6029	25.8807	24.2487	43.8474	43.9904	43.3219	44.1559
0.0755882	57.5908	56.9063	46.2094	26.2193	28.2187	27.4737	25.6677	24.0589	43.6349	43.7987	43.1471	44.0167
0.0756471	57.3383	56.6867	46.0072	26.1171	27.9699	27.363	25.4902	23.9035	43.4578	43.6594	42.9724	43.8426
0.0757059	57.1867	56.5514	45.8219	25.8958	27.9165	27.1232	25.2418	23.6965	43.2628	43.4503	42.8152	43.7034
0.0757647	56.9847	56.4162	45.6367	25.7937	27.6855	27.0125	25.0644	23.5412	43.0326	43.2239	42.658	43.5118
0.0758235	56.8668	56.1627	45.4683	25.5722	27.6321	26.754	24.9045	23.4032	42.8201	43.0321	42.4134	43.3378
0.0758824	56.6143	55.96	45.2998	25.402	27.3832	26.6064	24.7093	23.2133	42.6428	42.8753	42.2562	43.1637
0.0759412	56.4795	55.774	45.0808	25.1806	27.2054	26.3297	24.5674	23.1098	42.448	42.6489	42.0292	42.9723
0.076	56.328	55.6388	44.7945	24.9593	27.0099	26.1636	24.3544	22.8682	42.2532	42.4571	41.8545	42.7807
0.0760588	56.1428	55.4022	44.6429	24.806	26.8498	25.9974	24.1591	22.6957	42.1115	42.2481	41.6273	42.6241
0.0761176	55.8733	55.1318	44.4239	24.6017	26.6365	25.7391	23.9107	22.4886	41.8634	41.9868	41.4876	42.4675
0.0761765	55.6545	54.9628	44.2387	24.4655	26.4054	25.6284	23.7155	22.3333	41.6509	41.7778	41.3479	42.3108
0.0762353	55.5198	54.8107	43.9691	24.2782	26.2632	25.3331	23.5735	22.178	41.4384	41.5338	41.1208	42.1541
0.0762941	55.3178	54.591	43.8007	24.1078	25.9964	25.1855	23.4315	22.0055	41.1726	41.2725	40.946	41.98
0.0763529	55.0652	54.3544	43.5481	23.9205	25.8542	24.8903	23.2185	21.8156	40.9423	41.0808	40.7364	41.7712
0.0764118	54.8126	54.1347	43.3627	23.6822	25.6054	24.7611	22.9878	21.574	40.7475	40.8717	40.5094	41.6494
0.0764706	54.678	54.0164	43.0933	23.529	25.4632	24.5211	22.7748	21.4187	40.5173	40.6452	40.3172	41.423
0.0765294	54.5263	53.8473	42.8912	23.3075	25.2675	24.3182	22.6151	21.2462	40.2515	40.4362	40.0901	41.2141
0.0765882	54.257	53.5601	42.7901	23.1543	25.1253	24.1521	22.4376	21.0908	40.0744	40.2619	39.8805	41.0227
0.0766471	54.0044	53.3404	42.4869	22.95	24.8764	23.8199	22.2779	20.8665	39.8441	40.018	39.6709	40.8312
0.0767059	53.8192	53.1713	42.3016	22.7286	24.6987	23.7461	22.0471	20.7113	39.6138	39.7915	39.4961	40.6397
0.0767647	53.634	52.9855	42.0153	22.5753	24.503	23.4878	21.7987	20.4869	39.419	39.565	39.269	40.396
0.0768235	53.3646	52.6644	41.9142	22.32	24.3253	23.3033	21.5857	20.2798	39.1533	39.3037	39.0594	40.222
0.0768824	53.0951	52.4108	41.6616	22.1667	24.0764	23.0633	21.3728	20.0383	38.8875	39.0772	38.8148	40.0304
0.0769412	52.91	52.2756	41.4763	21.8942	23.8275	22.8234	21.213	19.8658	38.6927	38.868	38.6052	39.839
0.077	52.7416	52.1067	41.2068	21.7069	23.6497	22.5836	21	19.6759	38.4447	38.6242	38.3782	39.6301
0.0770588	52.5059	51.8363	41.0383	21.4686	23.3831	22.3252	20.7871	19.4516	38.1789	38.3629	38.151	39.4213
0.0771176	52.2196	51.5827	40.7857	21.2642	23.223	22.1222	20.4853	19.21	37.931	38.1537	37.9589	39.2297
0.0771765	51.9671	51.3631	40.5162	21.0939	22.9208	21.8823	20.3079	19.0546	37.683	37.9098	37.7842	39.0035
0.0772353	51.8324	51.211	40.2972	20.8215	22.7963	21.6794	20.0949	18.8821	37.3995	37.6659	37.5397	38.7946
0.0772941	51.563	50.9405	40.0446	20.6852	22.4941	21.4579	19.9352	18.6578	37.187	37.4568	37.295	38.5508
0.0773529	51.2599	50.6702	39.8761	20.3787	22.2985	21.2364	19.7044	18.3989	36.9568	37.2303	37.0854	38.3246
0.0774118	51.0073	50.4505	39.5561	20.2596	21.9786	21.0704	19.456	18.1401	36.691	36.969	36.8409	38.0983
0.0774706	50.8221	50.2645	39.3877	20.0041	21.8363	20.849	19.243	17.9503	36.4607	36.6728	36.5963	37.872
0.0775294	50.5696	49.9604	39.135	19.8509	21.5874	20.6459	18.959	17.7433	36.2305	36.4463	36.3692	37.7153
0.0775882	50.2833	49.7068	38.9666	19.5614	21.3741	20.3507	18.7815	17.5534	35.9647	36.185	36.1072	37.4891
0.0776471	50.0981	49.504	38.6634	19.34	21.143	20.0924	18.6041	17.3981	35.7168	35.9759	35.88	37.2976
0.0777059	49.9298	49.2844	38.4276	19.1016	20.894	19.8155	18.4443	17.1911	35.4865	35.7146	35.6355	37.0539
0.0777647	49.694	49.0308	38.2086	18.8292	20.7163	19.5756	18.1426	16.9322	35.1676	35.4533	35.4084	36.8276
0.0778235	49.3573	48.7266	37.956	18.693	20.4318	19.3542	17.9119	16.7251	34.9374	35.2093	35.1463	36.5665
0.0778824	49.1384	48.5577	37.7033	18.4035	20.254	19.1143	17.6634	16.5181	34.707	34.9654	34.9542	36.3402
0.0779412	48.9363	48.3548	37.417	18.2503	19.9518	18.8744	17.4859	16.3456	34.4236	34.7389	34.6748	36.0617
0.078	48.7174	48.0506	37.2823	17.9096	19.774	18.6161	17.2907	16.1039	34.1934	34.4949	34.3777	35.8179
0.0780588	48.3976	47.7972	36.979	17.7564	19.454	18.4315	17.0067	15.8279	33.9276	34.2685	34.1681	35.6091
0.0781176	48.1449	47.5774	36.7601	17.45	19.2051	18.1547	16.7582	15.6208	33.6265	33.9723	33.9411	35.3828
0.0781765	47.9429	47.3915	36.4568	17.2967	18.9562	17.9886	16.5098	15.3792	33.3608	33.7458	33.7139	35.1392
0.0782353	47.7072	47.1042	36.3053	17.0923	18.7073	17.6749	16.3501	15.1894	33.0951	33.4148	33.4868	34.8954
0.0782941	47.4209	46.8507	36.0358	16.8029	18.5295	17.4165	16.0838	14.9651	32.8117	33.1708	33.2598	34.6343
0.0783529	47.2021	46.6141	35.7999	16.6156	18.174	17.1951	15.9064	14.758	32.5992	32.9617	32.9977	34.4255
0.0784118	47.0169	46.3944	35.5305	16.258	18.0672	16.9367	15.587	14.4992	32.3688	32.7004	32.7881	34.1991
0.0784706	46.7306	46.0733	35.2947	16.1218	17.7828	16.6968	15.3562	14.2749	32.0323	32.4216	32.5261	33.9903
0.0785294	46.4612	45.8536	35.1094	15.8152	17.6406	16.4016	15.1077	14.0677	31.7842	32.1951	32.2814	33.7466
0.0785882	46.2086	45.6846	34.7725	15.679	17.285	16.1986	14.9303	13.8607	31.5363	31.9338	32.0544	33.5202
0.0786471	46.0234	45.4987	34.6041	15.3726	17.0539	15.8849	14.735	13.6364	31.2175	31.6376	31.8098	33.2592
0.0787059	45.7035	45.2114	34.3346	15.1852	16.805	15.7004	14.4155	13.3602	30.9871	31.446	31.5652	32.9981
0.0787647	45.4509	44.941	34.0819	14.9979	16.485	15.4051	14.1671	13.136	30.7214	31.1498	31.2857	32.7369
0.0788235	45.2657	44.7551	33.7788	14.7425	16.3072	15.1652	13.9186	12.9462	30.4735	30.871	31.0411	32.4933
0.0788824	45.0132	44.4509	33.5429	14.6063	15.9871	14.9253	13.7411	12.7218	30.2254	30.6445	30.7791	32.2147
0.0789412	44.6932	44.1466	33.3577	14.2316	15.7916	14.6485	13.5104	12.463	29.942	30.3657	30.5521	32.0407
0.079	44.4407	43.927	33.0207	14.0784	15.4539	14.3902	13.3151	12.2559	29.6941	30.1044	30.3074	31.7622
0.0790588	44.2387	43.6904	32.8187	13.7378	15.2582	14.1687	13.0312	11.997	29.3929	29.8605	30.0454	31.501
0.0791176	43.9356	43.3692	32.5492	13.6016	14.9738	13.9472	12.7295	11.7382	29.1272	29.5817	29.8184	31.2748
0.0791765	43.6662	43.1158	32.3638	13.2441	14.7249	13.6705	12.5165	11.5312	28.826	29.3552	29.5737	30.9615
0.0792353	43.4641	42.913	32.0102	13.0907	14.4404	13.5044	12.3035	11.3413	28.5603	29.0939	29.3117	30.7003
0.0792941	43.2789	42.6932	31.7744	12.8183	14.2093	13.2091	12.1261	11.1515	28.2947	28.8325	29.0672	30.4741
0.0793529	42.9422	42.406	31.5554	12.5459	13.9783	12.9692	11.8065	10.8927	28.0289	28.5364	28.8575	30.2652
0.0794118	42.6559	42.1863	31.2354	12.3245	13.676	12.6924	11.5581	10.6338	27.8341	28.2575	28.613	30.0214
0.0794706	42.4707	42.0172	31.0501	12.0691	13.4982	12.4894	11.2919	10.444	27.5507	27.9962	28.4208	29.8126
0.0795294	42.2518	41.7638	30.7637	11.8818	13.2138	12.1757	11.1144	10.237	27.3026	27.7698	28.1063	29.4819
0.0795882	41.9319	41.4595	30.6458	11.5923	12.947	11.9543	10.8837	10.0127	27.037	27.5781	27.8443	29.2729
0.0796471	41.6625	41.2567	30.2921	11.422	12.6271	11.5852	10.653	9.75381	26.7889	27.2993	27.5823	28.9771
0.0797059	41.4604	41.0202	30.09	11.0986	12.396	11.3822	10.3867	9.49501	26.5232	27.038	27.3377	28.7159
0.0797647	41.2079	40.7159	29.8205	10.9112	12.1648	11.087	10.1028	9.28797	26.3284	26.794	27.0932	28.4722
0.0798235	40.8712	40.4455	29.6521	10.6217	11.8626	10.8839	9.88984	9.09808	26.0272	26.5327	26.8836	28.246
0.0798824	40.669	40.2766	29.3826	10.4515	11.6493	10.681	9.71228	8.9428	25.7792	26.3237	26.639	27.9326
0.0799412	40.5007	40.0737	29.1299	10.179	11.4003	10.4042	9.48159	8.63224	25.5313	26.0448	26.377	27.6889
0.08	40.2482	39.7695	28.9277	9.90657	11.1692	10.2196	9.17992	8.39059	25.2301	25.7661	26.1324	27.4105
0.0800588	39.9955	39.5837	28.6246	9.68524	10.8847	9.90591	8.91363	8.14905	24.9821	25.5048	25.8703	27.1319
0.0801176	39.7935	39.4146	28.4562	9.44678	10.6003	9.7214	8.71843	7.92476	24.7696	25.2783	25.6258	26.9404
0.0801765	39.6083	39.1949	28.153	9.1914	10.4403	9.35227	8.54098	7.70036	24.4507	25.0169	25.3638	26.6794
0.0802353	39.2547	38.8739	27.9845	8.93591	10.0491	9.16776	8.25694	7.47607	24.2559	24.8079	25.1541	26.453
0.0802941	39.0695	38.671	27.6814	8.69756	9.85362	8.83565	7.97302	7.25178	24.0256	24.5465	24.9096	26.1745
0.0803529	38.8338	38.4682	27.4118	8.4592	9.58698	8.65103	7.6891	7.01013	23.7421	24.32	24.63	25.8961
0.0804118	38.5812	38.1978	27.2603	8.27192	9.40911	8.31891	7.49379	6.78584	23.4765	24.0587	24.368	25.6175
0.0804706	38.295	37.9443	26.9908	7.99941	9.10692	8.0606	7.2631	6.54429	23.2462	23.8147	24.1235	25.3912
0.0805294	38.093	37.7584	26.7718	7.82916	8.82251	7.85753	7.08565	6.3544	22.9804	23.5883	23.8788	25.1475
0.0805882	37.9245	37.5387	26.4855	7.50557	8.64464	7.56231	6.81936	6.07835	22.7502	23.327	23.6692	24.9038
0.0806471	37.6552	37.2176	26.3171	7.36937	8.34246	7.39626	6.51769	5.83681	22.4845	23.083	23.4422	24.6776
0.0807059	37.4363	37.0486	26.0643	7.02886	8.14692	7.08248	6.30474	5.62966	22.2364	22.8565	23.1975	24.3468
0.0807647	37.251	36.8796	25.8286	6.89266	7.7913	6.87952	6.09169	5.42262	22.0593	22.6475	22.953	24.1031
0.0808235	37.0827	36.6261	25.6602	6.5861	7.61354	6.5843	5.89649	5.23284	21.8114	22.3861	22.691	23.8072
0.0808824	36.7291	36.3388	25.4074	6.41584	7.31135	6.38123	5.57708	4.93943	21.6164	22.1944	22.4639	23.5983
0.0809412	36.527	36.1529	25.1885	6.17749	7.04461	6.10447	5.34628	4.71514	21.3862	21.9331	22.1844	23.3372
0.081	36.3755	36.0346	24.9527	5.99011	6.88462	5.88306	5.11559	4.52535	21.1028	21.6717	21.9748	23.0761
0.0810588	36.123	35.7473	24.7842	5.76878	6.58244	5.58773	4.95588	4.2837	20.9079	21.4279	21.6952	22.815
0.0811176	35.8872	35.5445	24.5484	5.47924	6.35124	5.34787	4.68959	4.04216	20.6599	21.2014	21.4856	22.5365
0.0811765	35.7357	35.3755	24.2116	5.25791	6.03128	5.08956	4.47665	3.78336	20.412	20.9748	21.2236	22.2405
0.0812353	35.5336	35.122	24.1105	4.9855	5.88907	4.92339	4.21047	3.5072	20.1639	20.7658	21.0139	22.0317
0.0812941	35.2642	34.8854	23.841	4.83227	5.62232	4.62817	3.99742	3.31742	19.9337	20.5219	20.8218	21.8228
0.0813529	35.0622	34.6995	23.7231	4.49166	5.32014	4.46211	3.80222	3.1794	19.7034	20.2953	20.6122	21.5791
0.0814118	34.9106	34.5981	23.403	4.33843	5.12449	4.16679	3.58928	2.93785	19.4908	20.1211	20.3851	21.3702
0.0814706	34.6413	34.2939	23.2683	4.06592	4.85786	3.92693	3.28761	2.66169	19.2428	19.8424	20.158	21.1091
0.0815294	34.4055	34.0742	23.0831	3.86162	4.66232	3.70552	3.03906	2.4374	19.0657	19.6507	19.9309	20.8132
0.0815882	34.254	33.939	22.7968	3.60624	4.34225	3.42864	2.80838	2.24762	18.8353	19.4068	19.6689	20.5695
0.0816471	34.0856	33.7024	22.6282	3.41896	4.12894	3.26258	2.63092	2.07498	18.5697	19.1281	19.4243	20.2736
0.0817059	33.7993	33.4658	22.3756	3.14645	3.91563	2.96737	2.40012	1.78168	18.4103	18.9363	19.1798	20.0124
0.0817647	33.5973	33.3137	22.1567	2.99322	3.59556	2.83821	2.1162	1.57464	18.2155	18.7621	18.9351	19.7862
0.0818235	33.4626	33.1615	21.9208	2.68666	3.4889	2.50598	1.88551	1.38475	17.9497	18.5531	18.6906	19.5251
0.0818824	33.2268	32.9081	21.7356	2.58451	3.22227	2.35838	1.65471	1.19496	17.7726	18.3615	18.4635	19.264
0.0819412	33.008	32.7391	21.6008	2.27805	2.99118	1.98925	1.49501	1.00518	17.5246	18.1349	18.2889	19.0029
0.082	32.8565	32.6039	21.3144	2.12482	2.68888	1.84164	1.29981	0.78078	17.3651	17.9084	18.0617	18.7591
0.0820588	32.7218	32.401	21.1797	1.90339	2.49335	1.58333	1.06901	0.556489	17.1349	17.6994	17.8346	18.4981
0.0821176	32.4523	32.1476	20.9945	1.69908	2.26227	1.36192	0.76734	0.314945	16.94	17.4902	17.6425	18.2718
0.0821765	32.284	31.9617	20.7924	1.49478	1.97774	1.10349	0.607632	0.142414	16.7452	17.2638	17.3629	18.028
0.0822353	32.1493	31.8434	20.5902	1.23929	1.79999	0.863629	0.412434	-0.0647307	16.5149	17.0896	17.1533	17.7496
0.0822941	31.9641	31.6067	20.3712	1.06904	1.53335	0.586867	0.217126	-0.271769	16.3023	16.8282	16.9437	17.5059
0.0823529	31.7115	31.3702	20.2365	0.779607	1.39103	0.402244	-0.0135622	-0.547819	16.1075	16.6714	16.7166	17.2795
0.0824118	31.4926	31.2181	19.9838	0.643404	1.05329	0.236187	-0.261996	-0.78947	15.948	16.4798	16.5244	17.0707
0.0824706	31.3579	31.0997	19.8322	0.336842	0.946639	-0.059027	-0.475049	-0.944748	15.7354	16.2185	16.2974	16.827
0.0825294	31.2064	30.9138	19.6301	0.217665	0.662117	-0.206634	-0.687992	-1.15179	15.5583	16.079	16.1053	16.6007
0.0825882	31.0043	30.728	19.5122	-0.0206904	0.448808	-0.48351	-0.8477	-1.34168	15.3812	15.8699	15.8956	16.3222
0.0826471	30.8191	30.5759	19.2764	-0.2251	0.14662	-0.704921	-1.06075	-1.54872	15.1509	15.6435	15.686	16.1133
0.0827059	30.6844	30.4068	19.0743	-0.412379	-0.120126	-0.90788	-1.22046	-1.75575	14.9738	15.4343	15.424	15.8522
0.0827647	30.5666	30.2716	18.8553	-0.616683	-0.280108	-1.16631	-1.48664	-2.01466	14.8321	15.2427	15.2317	15.6085
0.0828235	30.3476	30.0013	18.7543	-0.770017	-0.546745	-1.27701	-1.75282	-2.16994	14.655	15.0511	15.0221	15.3823
0.0828824	30.1119	29.8154	18.5352	-1.00837	-0.706837	-1.55377	-2.01911	-2.37697	14.4246	14.842	14.83	15.1385
0.0829412	29.9268	29.6801	18.4174	-1.21268	-0.991249	-1.68293	-2.16107	-2.5495	14.2829	14.72	14.6378	14.947
0.083	29.8763	29.5956	18.1816	-1.38293	-1.0979	-2.01516	-2.33852	-2.72214	14.1235	14.5284	14.4456	14.686
0.0830588	29.7078	29.3928	18.0469	-1.63842	-1.36454	-2.21812	-2.51609	-2.92918	13.9287	14.3368	14.2535	14.4422
0.0831176	29.5058	29.2239	17.8615	-1.80867	-1.54241	-2.43953	-2.72903	-3.11897	13.7869	14.18	14.0439	14.2682
0.0831765	29.2869	29.0379	17.6762	-2.03	-1.82682	-2.6795	-2.94197	-3.30875	13.5921	13.9882	13.8167	14.0419
0.0832353	29.1859	28.9365	17.491	-2.25143	-1.96903	-2.82711	-3.17266	-3.46413	13.415	13.7966	13.6071	13.7981
0.0832941	29.0511	28.8013	17.2551	-2.31954	-2.20022	-3.06697	-3.35022	-3.68843	13.2378	13.5876	13.415	13.5197
0.0833529	28.8828	28.5816	17.2046	-2.57492	-2.34243	-3.23314	-3.58091	-3.89546	13.0606	13.396	13.2053	13.3282
0.0834118	28.6639	28.4296	16.9688	-2.72814	-2.64461	-3.45455	-3.77611	-4.08525	12.8835	13.1868	13.0306	13.1193
0.0834706	28.5797	28.2774	16.8172	-3.01768	-2.78682	-3.62061	-3.90033	-4.24063	12.7418	13.0126	12.8385	12.8756
0.0835294	28.445	28.176	16.5983	-3.11983	-3.05357	-3.76822	-4.13112	-4.44767	12.5647	12.8558	12.6639	12.6842
0.0835882	28.3103	27.9901	16.4972	-3.37521	-3.178	-4.02664	-4.29083	-4.65471	12.3521	12.6467	12.4716	12.4579
0.0836471	28.0578	27.8043	16.3287	-3.52844	-3.37353	-4.17425	-4.55701	-4.86185	12.1749	12.4899	12.297	12.2663
0.0837059	27.9231	27.7028	16.194	-3.68177	-3.60473	-4.41411	-4.71683	-4.99988	12.051	12.3157	12.035	12.0401
0.0837647	27.8389	27.6014	15.9919	-3.88608	-3.78248	-4.63552	-4.91203	-5.15516	11.8384	12.1066	11.8603	11.8312
0.0838235	27.721	27.4662	15.8739	-4.02228	-4.04912	-4.80169	-5.03624	-5.31044	11.679	11.9149	11.6506	11.6049
0.0838824	27.5189	27.2634	15.6887	-4.24372	-4.17355	-5.09691	-5.24919	-5.51758	11.5195	11.7756	11.4759	11.4134
0.0839412	27.3506	27.0944	15.5203	-4.37992	-4.47585	-5.20761	-5.46224	-5.72462	11.3955	11.6014	11.2838	11.222
0.084	27.2327	27.0099	15.3182	-4.60125	-4.61805	-5.48449	-5.65744	-5.8799	11.2007	11.4272	11.0916	10.9957
0.0840588	27.1149	26.8916	15.217	-4.7715	-4.83136	-5.59519	-5.81715	-6.05243	11.0945	11.2878	10.8994	10.8042
0.0841176	26.9633	26.7226	15.116	-4.87366	-4.95579	-5.8166	-5.97685	-6.20781	10.9528	11.0961	10.7597	10.5953
0.0841765	26.7949	26.5705	14.9813	-5.11212	-5.22254	-5.98266	-6.17216	-6.3976	10.7755	10.9567	10.585	10.3865
0.0842353	26.6771	26.486	14.8128	-5.24832	-5.4003	-6.14872	-6.31412	-6.50112	10.6516	10.8173	10.4104	10.1601
0.0842941	26.5929	26.3677	14.5771	-5.46965	-5.59583	-6.37024	-6.47383	-6.72541	10.5276	10.6431	10.2356	9.93384
0.0843529	26.4246	26.1818	14.5434	-5.64001	-5.72026	-6.4994	-6.70452	-6.86343	10.3151	10.4688	10.0609	9.7424
0.0844118	26.2224	26.0128	14.3243	-5.75919	-5.9159	-6.73926	-6.86434	-7.05332	10.2088	10.312	9.90374	9.56825
0.0844706	26.0878	25.9114	14.257	-5.94646	-6.11144	-6.83151	-7.0063	-7.1741	10.0493	10.1553	9.72908	9.41161
0.0845294	26.0372	25.8607	13.9875	-6.03159	-6.30697	-7.03459	-7.14826	-7.31212	9.88987	9.96364	9.58924	9.23756
0.0845882	25.9194	25.6917	13.9707	-6.2359	-6.44918	-7.18219	-7.30797	-7.45015	9.74818	9.82428	9.39711	9.08092
0.0846471	25.7174	25.5565	13.7853	-6.32113	-6.59149	-7.4036	-7.50317	-7.6918	9.64192	9.68481	9.22245	8.90688
0.0847059	25.5826	25.4044	13.6674	-6.55948	-6.82258	-7.55121	-7.68073	-7.86433	9.48252	9.51061	9.03032	8.73273
0.0847647	25.5153	25.3368	13.499	-6.71271	-6.94701	-7.66192	-7.84044	-7.9851	9.323	9.37124	8.87301	8.48907
0.0848235	25.4311	25.1678	13.398	-6.91702	-7.14254	-7.88344	-7.96465	-8.12313	9.19903	9.21446	8.64595	8.28022
0.0848824	25.2291	24.9819	13.2969	-7.08737	-7.30263	-8.0495	-8.15985	-8.26115	9.05734	9.05757	8.55862	8.14088
0.0849412	25.0607	24.8804	13.1116	-7.27465	-7.58705	-8.28936	-8.24858	-8.38203	8.93336	8.91821	8.38396	7.96683
0.085	24.9428	24.8129	12.9937	-7.47896	-7.67592	-8.40006	-8.4084	-8.58907	8.86251	8.79627	8.20918	7.81019
0.0850588	24.8586	24.6777	12.8084	-7.54706	-7.90701	-8.56624	-8.58585	-8.72709	8.73843	8.62207	8.06945	7.60134
0.0851176	24.6734	24.4749	12.7579	-7.76849	-7.96045	-8.71384	-8.74556	-8.84786	8.5436	8.50013	7.89479	7.46211
0.0851765	24.5219	24.3735	12.6064	-7.8366	-8.19153	-8.86145	-8.86977	-8.96864	8.43733	8.36066	7.75506	7.30536
0.0852353	24.4714	24.3059	12.5053	-8.09198	-8.33374	-9.08286	-8.97624	-9.08952	8.29565	8.20388	7.5804	7.11391
0.0852941	24.3872	24.2213	12.3199	-8.1771	-8.49372	-9.21201	-9.13606	-9.24479	8.15396	8.08194	7.42309	6.93987
0.0853529	24.2524	24.0186	12.2357	-8.34736	-8.67159	-9.41509	-9.33126	-9.40007	8.02987	7.94257	7.23096	6.74842
0.0854118	24.0841	23.9341	12.0673	-8.51771	-8.81379	-9.52579	-9.5442	-9.5381	7.88818	7.82063	7.12617	6.60908
0.0854706	23.9831	23.8665	11.9326	-8.61987	-9.0271	-9.69185	-9.61518	-9.62436	7.74649	7.66374	6.96897	6.43504
0.0855294	23.8989	23.782	11.8484	-8.82417	-9.04488	-9.82101	-9.775	-9.76249	7.6048	7.50696	6.86417	6.2784
0.0855882	23.7474	23.6299	11.7472	-8.87525	-9.31152	-9.95016	-9.89922	-9.90052	7.46311	7.33276	6.72433	6.13916
0.0856471	23.5958	23.4946	11.663	-9.14776	-9.41828	-10.1348	-10.0589	-10.0385	7.3036	7.22824	6.5846	6.01723
0.0857059	23.5116	23.427	11.4441	-9.18181	-9.63159	-10.2086	-10.1831	-10.2111	7.21504	7.14114	6.4274	5.86059
0.0857647	23.4611	23.3595	11.3767	-9.38611	-9.68492	-10.43	-10.3074	-10.3491	7.07335	6.98436	6.25274	5.66914
0.0858235	23.2759	23.1567	11.242	-9.47124	-9.88045	-10.5223	-10.4849	-10.4527	6.89624	6.82747	6.13037	5.5125
0.0858824	23.1412	23.0384	11.1578	-9.60744	-10.0939	-10.6883	-10.5559	-10.5217	6.8254	6.70552	5.97317	5.30354
0.0859412	23.057	22.9877	11.023	-9.79483	-10.2183	-10.836	-10.6624	-10.608	6.68371	6.58358	5.85091	5.21652
0.086	23.0065	22.8862	10.8714	-9.8459	-10.3961	-10.9652	-10.7511	-10.7288	6.57733	6.4268	5.72864	5.09469
0.0860588	22.8717	22.7172	10.7872	-10.0332	-10.4316	-11.0943	-10.9463	-10.8496	6.45335	6.32228	5.60638	4.97286
0.0861176	22.7034	22.6159	10.6356	-10.0502	-10.6627	-11.205	-11.0705	-10.9876	6.38251	6.20023	5.44918	4.83363
0.0861765	22.6866	22.5821	10.5514	-10.2886	-10.716	-11.3896	-11.1592	-11.0566	6.20539	6.02603	5.29188	4.64218
0.0862353	22.6192	22.4976	10.3998	-10.3396	-10.8761	-11.4634	-11.2481	-11.1602	6.13455	5.92151	5.13468	4.48543
0.0862941	22.4509	22.3455	10.3661	-10.493	-11.0005	-11.648	-11.3368	-11.2982	6.01057	5.78215	4.99495	4.3636
0.0863529	22.2825	22.261	10.164	-10.5951	-11.1783	-11.7218	-11.532	-11.4018	5.88659	5.67763	4.89015	4.25918
0.0864118	22.2319	22.1933	10.0798	-10.6973	-11.2672	-11.8325	-11.603	-11.488	5.78022	5.55558	4.73296	4.11994
0.0864706	22.0972	22.0243	9.99557	-10.8335	-11.3738	-11.9616	-11.7804	-11.626	5.63853	5.41621	4.64552	4.05032
0.0865294	21.9289	21.8723	9.89452	-10.9016	-11.5695	-12.0908	-11.8159	-11.6951	5.51455	5.24201	4.55819	3.89358
0.0865882	21.8952	21.8216	9.77664	-11.1059	-11.6228	-12.2384	-11.8869	-11.7641	5.35515	5.13749	4.41846	3.75434
0.0866471	21.7942	21.7033	9.6418	-11.1399	-11.8361	-12.3123	-12.0112	-11.9022	5.26659	5.01555	4.27872	3.5977
0.0867059	21.609	21.5174	9.60812	-11.3614	-11.8539	-12.4784	-12.1532	-12.023	5.08937	4.91103	4.19139	3.45847
0.0867647	21.4406	21.4328	9.42287	-11.3954	-12.0494	-12.4968	-12.2952	-12.1092	5.03623	4.82382	4.08659	3.35404
0.0868235	21.4237	21.399	9.37235	-11.5316	-12.1205	-12.6629	-12.3307	-12.161	4.94768	4.68446	3.96422	3.24962
0.0868824	21.3227	21.2807	9.2713	-11.6168	-12.2628	-12.6998	-12.4371	-12.2128	4.77057	4.59736	3.85943	3.12768
0.0869412	21.1544	21.1287	9.22078	-11.7189	-12.405	-12.8474	-12.4726	-12.3163	4.69972	4.51026	3.75463	3.00585
0.087	21.087	21.0611	9.06921	-11.8722	-12.5117	-12.9397	-12.6324	-12.4371	4.62888	4.38832	3.6673	2.93623
0.0870588	21.0197	20.9597	8.95121	-11.9063	-12.6539	-12.9951	-12.6857	-12.5061	4.48719	4.26637	3.52757	2.797
0.0871176	20.8681	20.8245	8.93437	-12.0084	-12.6717	-13.0689	-12.8454	-12.5924	4.38081	4.19669	3.4577	2.72738
0.0871765	20.7166	20.723	8.83333	-12.0255	-12.885	-13.1981	-12.9164	-12.6269	4.23912	4.07464	3.3529	2.62295
0.0872353	20.666	20.6723	8.74912	-12.2127	-12.9028	-13.2903	-12.9518	-12.696	4.13285	3.91786	3.26546	2.55334
0.0872941	20.5987	20.6047	8.56387	-12.2127	-13.0273	-13.4379	-13.0583	-12.7822	4.0443	3.8656	3.1432	2.4314
0.0873529	20.4472	20.4357	8.56387	-12.417	-13.0984	-13.5486	-13.147	-12.8857	3.95574	3.76108	3.05587	2.30957
0.0874118	20.2957	20.3513	8.37862	-12.4511	-13.2584	-13.6225	-13.289	-12.9375	3.84947	3.67398	2.96854	2.22255
0.0874706	20.262	20.3175	8.32799	-12.6215	-13.3828	-13.7147	-13.3068	-12.9893	3.70778	3.56946	2.84627	2.06591
0.0875294	20.2452	20.2161	8.22694	-12.6725	-13.4539	-13.8071	-13.3778	-13.0238	3.60141	3.4301	2.74147	1.99629
0.0875882	20.0599	20.0639	8.15958	-12.8087	-13.5784	-13.9362	-13.4133	-13.11	3.49514	3.34289	2.65414	1.92667
0.0876471	19.9589	20.0132	8.05853	-12.8768	-13.6317	-13.9916	-13.5375	-13.1963	3.44201	3.27321	2.58428	1.82225
0.0877059	19.8915	19.9625	7.87328	-12.962	-13.7562	-14.1207	-13.6263	-13.2482	3.30032	3.11643	2.47937	1.75252
0.0877647	19.8074	19.8273	7.92381	-13.0471	-13.774	-14.1207	-13.6973	-13.2999	3.15863	3.02932	2.44444	1.70031
0.0878235	19.6558	19.7428	7.78908	-13.0641	-13.8984	-14.3052	-13.715	-13.3344	3.08778	2.94222	2.35711	1.61329
0.0878824	19.5885	19.6752	7.77224	-13.2173	-14.0229	-14.3606	-13.7505	-13.3517	2.98141	2.8377	2.28724	1.50886
0.0879412	19.5548	19.6584	7.5532	-13.2344	-14.094	-14.5083	-13.8392	-13.4379	2.89285	2.76802	2.19991	1.40444
0.088	19.4032	19.4725	7.57004	-13.3537	-14.2006	-14.5268	-13.9989	-13.5242	2.78658	2.71565	2.09511	1.35222
0.0880588	19.2685	19.3541	7.46899	-13.3537	-14.2717	-14.619	-14.0522	-13.5415	2.68032	2.59371	2.04271	1.28261
0.0881176	19.218	19.3372	7.38479	-13.4728	-14.3962	-14.6559	-14.0878	-13.6105	2.59176	2.50661	1.93791	1.21299
0.0881765	19.1844	19.2865	7.36795	-13.5069	-14.4318	-14.7113	-14.07	-13.6277	2.52091	2.40209	1.85048	1.14337
0.0882353	19.016	19.1175	7.25006	-13.6261	-14.5562	-14.822	-14.1233	-13.7313	2.39694	2.28015	1.78061	1.07376
0.0882941	18.915	19.0499	7.19953	-13.6771	-14.6273	-14.7666	-14.2652	-13.8175	2.3438	2.21047	1.69328	0.934413
0.0883529	18.8813	19.033	7.03112	-13.7623	-14.6629	-14.9142	-14.3185	-13.852	2.27296	2.08853	1.60595	0.864796
0.0884118	18.7802	18.881	7.03112	-13.7963	-14.8051	-14.8958	-14.3185	-13.852	2.14887	2.00132	1.55355	0.829987
0.0884706	18.6287	18.7627	6.91313	-13.8644	-14.8229	-15.0434	-14.3539	-13.8693	2.06031	1.93164	1.48368	0.812583
0.0885294	18.5109	18.695	6.81209	-13.9496	-15.0362	-15.0618	-14.4072	-13.9384	1.97176	1.82712	1.44875	0.777774
0.0885882	18.494	18.6781	6.71104	-14.0518	-15.0006	-15.1726	-14.4782	-13.9902	1.84778	1.74002	1.37888	0.708157
0.0886471	18.3425	18.526	6.67736	-14.1369	-15.1073	-15.1726	-14.5491	-14.0764	1.75922	1.67033	1.30902	0.655944
0.0887059	18.2078	18.4415	6.66052	-14.171	-15.1428	-15.2834	-14.5669	-14.0419	1.68838	1.54839	1.22169	0.534114
0.0887647	18.2078	18.4246	6.54263	-14.2731	-15.2318	-15.3203	-14.6024	-14.0592	1.58211	1.51355	1.18676	0.464497
0.0888235	18.1573	18.357	6.49211	-14.2391	-15.3029	-15.3756	-14.5846	-14.1109	1.52887	1.46129	1.09932	0.412284
0.0888824	18.0225	18.2218	6.44158	-14.4264	-15.2674	-15.4494	-14.6734	-14.1799	1.4226	1.35677	1.08185	0.412284
0.0889412	17.9047	18.1374	6.37422	-14.3412	-15.4451	-15.431	-14.7443	-14.1799	1.36947	1.30451	1.01198	0.30775
0.089	17.8879	18.1205	6.34054	-14.4774	-15.4451	-15.5417	-14.7621	-14.1799	1.28091	1.25214	0.907186	0.272942
0.0890588	17.8205	18.0359	6.25623	-14.4264	-15.5873	-15.5601	-14.7621	-14.1972	1.17464	1.18246	0.88972	0.203324
0.0891176	17.7027	17.9176	6.23939	-14.5796	-15.6051	-15.6339	-14.7798	-14.2317	1.08609	1.1302	0.819855	0.168516
0.0891765	17.6185	17.85	6.08782	-14.5796	-15.7296	-15.6155	-14.8864	-14.3007	1.05066	1.06052	0.819855	0.116303
0.0892353	17.5848	17.7993	6.05413	-14.6648	-15.7473	-15.6893	-14.9219	-14.3007	0.944397	0.938578	0.749989	0.0640898
0.0892941	17.45	17.681	6.02045	-14.6989	-15.7118	-15.6893	-14.9751	-14.3352	0.873552	0.868898	0.715057	0.0466855
0.0893529	17.349	17.6134	5.93625	-14.6989	-15.854	-15.8184	-14.9751	-14.3352	0.784887	0.781797	0.680124	0.0118768
0.0894118	17.349	17.5965	5.90256	-14.8521	-15.854	-15.8	-14.9396	-14.3525	0.660908	0.712116	0.627725	-0.0403361
0.0894706	17.3322	17.4951	5.76784	-14.801	-15.9252	-15.8738	-14.9929	-14.4042	0.607775	0.642435	0.575326	-0.0577404
0.0895294	17.1638	17.343	5.76784	-14.8861	-15.9785	-15.8738	-15.0994	-14.4387	0.483796	0.590174	0.522927	-0.109953
0.0895882	17.0965	17.3092	5.61627	-14.8351	-16.0141	-15.9476	-15.0816	-14.387	0.412951	0.502966	0.487995	-0.109953
0.0896471	17.0628	17.2923	5.63311	-14.9372	-16.0674	-15.9291	-15.0816	-14.4215	0.359818	0.450705	0.435488	-0.127358
0.0897059	16.9282	17.1909	5.58248	-14.9202	-16.0674	-16.0584	-15.0639	-14.4215	0.288973	0.363604	0.400555	-0.162166
0.0897647	16.7765	17.1064	5.49827	-15.0394	-16.2096	-16.0584	-15.1526	-14.456	0.218128	0.346184	0.383089	-0.179571
0.0898235	16.7765	17.0726	5.43091	-15.0224	-16.2274	-16.0584	-15.1881	-14.4387	0.164994	0.311344	0.313224	-0.231784
0.0898824	16.7092	17.0219	5.3467	-15.1075	-16.2452	-16.1507	-15.2058	-14.4732	0.0586178	0.189402	0.295757	-0.266592
0.0899412	16.5745	16.9036	5.31302	-15.1415	-16.2985	-16.1322	-15.1703	-14.456	0.00548411	0.171982	0.260825	-0.301401
0.09	16.4903	16.8529	5.16145	-15.2096	-16.334	-16.2614	-15.2058	-14.5078	-0.0653608	0.0674609	0.243358	-0.301401
0.0900588	16.5072	16.836	5.11093	-15.1926	-16.4051	-16.1322	-15.2236	-14.5423	-0.136206	-0.00221991	0.225892	-0.318805
0.0901176	16.3893	16.7178	5.12777	-15.2437	-16.334	-16.206	-15.2946	-14.525	-0.189339	-0.0893209	0.156027	-0.371126
0.0901765	16.2883	16.6839	5.02672	-15.1926	-16.494	-16.1691	-15.33	-14.525	-0.260184	-0.141689	0.13856	-0.405934
0.0902353	16.2715	16.7178	5.02672	-15.2948	-16.494	-16.2614	-15.2413	-14.4732	-0.34874	-0.19395	0.103628	-0.458147
0.0902941	16.2378	16.5994	4.94252	-15.3118	-16.494	-16.2245	-15.2946	-14.525	-0.34874	-0.26363	0.0861615	-0.423339
0.0903529	16.0862	16.4811	4.94252	-15.3289	-16.5473	-16.2983	-15.3123	-14.5595	-0.49043	-0.315891	0.0686951	-0.440743
0.0904118	15.9852	16.4473	4.87505	-15.363	-16.5473	-16.2614	-15.3478	-14.525	-0.508141	-0.333311	0.0686951	-0.440743
0.0904706	16.002	16.4473	4.774	-15.3289	-16.6186	-16.3167	-15.2946	-14.5078	-0.578986	-0.402992	-0.00117013	-0.492956
0.0905294	15.9515	16.3121	4.80769	-15.4311	-16.6008	-16.2983	-15.3123	-14.5078	-0.667651	-0.472673	-0.0361028	-0.51036
0.0905882	15.8337	16.2276	4.72348	-15.397	-16.7252	-16.3536	-15.2946	-14.5078	-0.685363	-0.472673	-0.0885017	-0.545169
0.0906471	15.7663	16.1938	4.75716	-15.4651	-16.7252	-16.3536	-15.3478	-14.525	-0.738496	-0.542354	-0.105968	-0.545169
0.0907059	15.7327	16.1262	4.62243	-15.4311	-16.7252	-16.3721	-15.3655	-14.525	-0.827052	-0.612034	-0.105968	-0.562573
0.0907647	15.6317	15.9909	4.70664	-15.4992	-16.7074	-16.3536	-15.3833	-14.5078	-0.897897	-0.629455	-0.140901	-0.562573
0.0908235	15.5138	15.9403	4.60559	-15.4651	-16.743	-16.3905	-15.4188	-14.5078	-0.915608	-0.664295	-0.105968	-0.527765
0.0908824	15.4801	15.9403	4.57191	-15.5162	-16.8141	-16.4643	-15.3833	-14.4732	-1.00416	-0.751396	-0.105968	-0.51036
0.0909412	15.4801	15.9403	4.48771	-15.5502	-16.7963	-16.409	-15.3833	-14.4905	-1.03959	-0.786236	-0.0885017	-0.562573
0.091	15.4128	15.8558	4.43718	-15.4992	-16.8496	-16.4459	-15.3655	-14.5078	-1.07501	-0.821077	-0.140901	-0.597382
0.0910588	15.2612	15.7713	4.45402	-15.6354	-16.7963	-16.5012	-15.4188	-14.5768	-1.16357	-0.925705	-0.140901	-0.579977
0.0911176	15.177	15.7375	4.36982	-15.5843	-16.8674	-16.4643	-15.3833	-14.525	-1.23441	-0.960546	-0.158367	-0.579977
0.0911765	15.1602	15.7544	4.33614	-15.6354	-16.7963	-16.5012	-15.33	-14.4905	-1.28754	-0.995386	-0.158367	-0.597382
0.0912353	15.1602	15.7037	4.26877	-15.5673	-16.8674	-16.409	-15.3655	-14.4905	-1.30526	-1.01281	-0.140901	-0.562573
0.0912941	15.0592	15.6192	4.3193	-15.6183	-16.8496	-16.5197	-15.3478	-14.4387	-1.37621	-1.03023	-0.175833	-0.579977
0.0913529	14.9582	15.5516	4.26877	-15.6694	-16.9385	-16.4459	-15.33	-14.4732	-1.3585	-0.995386	-0.210766	-0.562573
0.0914118	14.9413	15.5516	4.23499	-15.6524	-16.9563	-16.5012	-15.3123	-14.456	-1.39392	-1.01281	-0.263165	-0.614786
0.0914706	14.9245	15.5347	4.15078	-15.7205	-16.9741	-16.5012	-15.3123	-14.456	-1.44705	-1.08249	-0.298205	-0.63219
0.0915294	14.874	15.4333	4.2013	-15.7035	-16.9563	-16.3905	-15.33	-14.4042	-1.50019	-1.11733	-0.315672	-0.649595
0.0915882	14.7561	15.3488	4.10026	-15.7035	-17.0096	-16.5012	-15.3478	-14.387	-1.57103	-1.20443	-0.350604	-0.597382
0.0916471	14.7055	15.298	4.10026	-15.7375	-17.0096	-16.4459	-15.33	-14.318	-1.6773	-1.25669	-0.315672	-0.579977
0.0917059	14.7224	15.298	3.99921	-15.6864	-17.0096	-16.5381	-15.3123	-14.3007	-1.71272	-1.30895	-0.350604	-0.579977
0.0917647	14.6887	15.2135	4.06658	-15.7716	-17.0274	-16.5381	-15.3123	-14.318	-1.78357	-1.39605	-0.350604	-0.579977
0.0918235	14.554	15.146	3.98237	-15.7205	-17.0452	-16.5381	-15.3478	-14.3525	-1.8367	-1.44831	-0.368071	-0.579977
0.0918824	14.4867	15.1122	3.98237	-15.7716	-17.0452	-16.5197	-15.3655	-14.3352	-1.85441	-1.46573	-0.437936	-0.597382
0.0919412	14.4867	15.1291	3.89816	-15.7545	-17.063	-16.4828	-15.33	-14.318	-1.87212	-1.51799	-0.403003	-0.614786
0.092	14.4698	15.1122	3.86448	-15.7545	-17.0452	-16.5012	-15.2413	-14.2317	-1.92526	-1.53541	-0.472869	-0.63219
0.0920588	14.3857	15.0108	3.91501	-15.7716	-16.9919	-16.5012	-15.2413	-14.2144	-1.96068	-1.55294	-0.42047	-0.579977
0.0921176	14.3015	14.9432	3.81396	-15.7205	-17.0985	-16.5012	-15.2058	-14.2144	-1.97839	-1.58778	-0.42047	-0.562573
0.0921765	14.3352	14.977	3.78028	-15.8226	-17.0452	-16.5012	-15.2236	-14.1972	-2.04924	-1.62262	-0.403003	-0.545169
0.0922353	14.3183	14.977	3.69607	-15.7035	-17.0985	-16.409	-15.2058	-14.2144	-2.06695	-1.62262	-0.437936	-0.545169
0.0922941	14.2846	14.8587	3.74659	-15.7716	-16.9919	-16.4274	-15.2413	-14.1799	-2.12019	-1.67488	-0.42047	-0.545169
0.0923529	14.15	14.8249	3.66239	-15.7205	-17.0807	-16.3905	-15.2236	-14.1799	-2.17332	-1.6923	-0.437936	-0.562573
0.0924118	14.1331	14.8249	3.66239	-15.7716	-17.0452	-16.4274	-15.1526	-14.1454	-2.17332	-1.6923	-0.472869	-0.579977
0.0924706	14.1331	14.808	3.57818	-15.7545	-17.0985	-16.3905	-15.1171	-14.1282	-2.17332	-1.74456	-0.437936	-0.545169
0.0925294	14.0658	14.7573	3.64555	-15.7205	-17.063	-16.4274	-15.1171	-14.1109	-2.22646	-1.74456	-0.437936	-0.545169
0.0925882	13.9647	14.6728	3.62871	-15.7545	-17.063	-16.3721	-15.1526	-14.1454	-2.24417	-1.76198	-0.437936	-0.492956
0.0926471	13.9142	14.6728	3.64555	-15.6694	-17.1341	-16.3167	-15.1703	-14.1109	-2.22646	-1.7794	-0.437936	-0.492956
0.0927059	13.9815	14.7066	3.57818	-15.7545	-17.0452	-16.409	-15.1348	-14.0764	-2.2973	-1.84908	-0.42047	-0.458147
0.0927647	13.931	14.639	3.62871	-15.7205	-17.0807	-16.3167	-15.0994	-14.0074	-2.35044	-1.83166	-0.42047	-0.440743
0.0928235	13.8637	14.5544	3.57818	-15.7375	-17.0096	-16.4459	-15.0106	-14.0074	-2.35044	-1.84908	-0.455402	-0.458147
0.0928824	13.8132	14.5206	3.5444	-15.7545	-17.0985	-16.3905	-15.0461	-14.0074	-2.40357	-1.8665	-0.490335	-0.423339
0.0929412	13.83	14.5206	3.44335	-15.7545	-17.0274	-16.3721	-15.0284	-13.9557	-2.4567	-1.91876	-0.472869	-0.440743
0.093	13.8132	14.47	3.47703	-15.7205	-17.0274	-16.2798	-15.0639	-13.9902	-2.4567	-1.91876	-0.490335	-0.405934
0.0930588	13.6953	14.4193	3.51072	-15.6694	-17.0096	-16.2798	-15.0639	-13.921	-2.49213	-1.98845	-0.455402	-0.405934
0.0931176	13.6616	14.4193	3.44335	-15.6694	-17.063	-16.3167	-15.0461	-13.8693	-2.49213	-1.97102	-0.455402	-0.371126
0.0931765	13.6785	14.4362	3.47703	-15.6694	-17.0452	-16.2614	-14.9751	-13.8348	-2.47441	-1.97102	-0.472869	-0.353721
0.0932353	13.6785	14.4024	3.37599	-15.6524	-17.0452	-16.3721	-14.9574	-13.8348	-2.49213	-2.00587	-0.455402	-0.371126
0.0932941	13.5943	14.301	3.44335	-15.6864	-17.0452	-16.2798	-14.9751	-13.852	-2.52755	-2.00587	-0.490335	-0.353721
0.0933529	13.527	14.301	3.32546	-15.6183	-17.0274	-16.2983	-14.9751	-13.8003	-2.47441	-1.98845	-0.472869	-0.318805
0.0934118	13.527	14.3179	3.35915	-15.7035	-17.063	-16.2614	-14.9396	-13.7313	-2.54526	-2.02329	-0.42047	-0.33621
0.0934706	13.5775	14.301	3.30862	-15.6354	-16.9741	-16.2614	-14.8687	-13.714	-2.59839	-2.05813	-0.437936	-0.301401
0.0935294	13.4933	14.2165	3.35915	-15.7035	-16.9741	-16.2429	-14.8154	-13.6967	-2.59839	-2.05813	-0.403003	-0.301401
0.0935882	13.4596	14.1996	3.29178	-15.6694	-16.9563	-16.2245	-14.8509	-13.6967	-2.59839	-2.11039	-0.385537	-0.214379
0.0936471	13.4596	14.1827	3.2581	-15.6694	-16.9741	-16.2245	-14.8154	-13.645	-2.59839	-2.11039	-0.385537	-0.231784
0.0937059	13.4933	14.1658	3.30862	-15.6694	-16.903	-16.1507	-14.8332	-13.645	-2.6161	-2.09297	-0.42047	-0.231784
0.0937647	13.4091	14.0982	3.30862	-15.6183	-16.9208	-16.1876	-14.8509	-13.6277	-2.65153	-2.07555	-0.437936	-0.214379
0.0938235	13.3755	14.0475	3.35915	-15.6864	-16.8852	-16.0953	-14.8509	-13.5932	-2.66924	-2.07555	-0.437936	-0.196975
0.0938824	13.3923	14.0813	3.2581	-15.5673	-16.9563	-16.1138	-14.7977	-13.5415	-2.66924	-2.04071	-0.455402	-0.179571
0.0939412	13.426	14.0813	3.34231	-15.6694	-16.903	-16.1138	-14.7443	-13.5587	-2.70466	-2.11039	-0.403003	-0.127358
0.094	13.3248	13.9799	3.2581	-15.5843	-16.903	-16.1138	-14.7621	-13.576	-2.72237	-2.16265	-0.403003	-0.109953
0.0940588	13.2407	13.9968	3.32546	-15.6013	-16.8852	-16.0953	-14.7621	-13.5242	-2.74008	-2.18007	-0.42047	-0.127358
0.0941176	13.2912	14.0306	3.24126	-15.5162	-16.8319	-16.0584	-14.7088	-13.4897	-2.72237	-2.19749	-0.385537	-0.0925491
0.0941765	13.2743	14.0137	3.2581	-15.5162	-16.8319	-16.0953	-14.6201	-13.4379	-2.79333	-2.21491	-0.385537	-0.0925491
0.0942353	13.2238	13.9461	3.29178	-15.5673	-16.7608	-16.04	-14.5846	-13.4379	-2.75779	-2.21491	-0.368071	-0.0403361
0.0942941	13.1565	13.963	3.24126	-15.5332	-16.8319	-16.0769	-14.5846	-13.4379	-2.74008	-2.21491	-0.368071	-0.0229318
0.0943529	13.1902	13.9799	3.2581	-15.6013	-16.7785	-16.0215	-14.5846	-13.4552	-2.75779	-2.18007	-0.350604	-0.00552748
0.0944118	13.1733	13.9799	3.20758	-15.4481	-16.7785	-15.9845	-14.5669	-13.4207	-2.70466	-2.16265	-0.368071	0.0292812
0.0944706	13.106	13.8784	3.32546	-15.5332	-16.7252	-15.9476	-14.5314	-13.3689	-2.74008	-2.18007	-0.315672	0.0466855
0.0945294	13.0892	13.8953	3.22442	-15.4311	-16.7785	-15.8922	-14.4782	-13.2999	-2.72237	-2.16265	-0.280739	0.0988984
0.0945882	13.1397	13.9291	3.2581	-15.4481	-16.7608	-15.9107	-14.4427	-13.2482	-2.74008	-2.14523	-0.280739	0.0988984
0.0946471	13.1733	13.9122	3.22442	-15.38	-16.7074	-15.8738	-14.4959	-13.2482	-2.74008	-2.18007	-0.298205	0.151111
0.0947059	13.0723	13.8277	3.27494	-15.38	-16.7074	-15.8922	-14.5136	-13.2482	-2.7755	-2.19749	-0.315672	0.151111
0.0947647	13.0723	13.8108	3.2581	-15.3459	-16.6897	-15.8184	-14.5136	-13.1963	-2.75779	-2.18007	-0.245699	0.220729
0.0948235	13.106	13.8784	3.20758	-15.2437	-16.6897	-15.8	-14.4072	-13.1273	-2.70466	-2.18007	-0.245699	0.203324
0.0948824	13.1228	13.8277	3.29178	-15.3459	-16.5651	-15.7631	-14.3717	-13.11	-2.74008	-2.18007	-0.210766	0.238133
0.0949412	13.0387	13.7601	3.22442	-15.2267	-16.6363	-15.7077	-14.3539	-13.11	-2.70466	-2.16265	-0.158367	0.272942
0.095	12.9881	13.7939	3.27494	-15.3118	-16.5829	-15.7077	-14.3539	-13.11	-2.72237	-2.16265	-0.140901	0.255537
0.0950588	13.0218	13.8108	3.19074	-15.2267	-16.5473	-15.6524	-14.3185	-13.0583	-2.72237	-2.16265	-0.158367	0.238133
0.0951176	13.0387	13.777	3.29178	-15.2607	-16.494	-15.6708	-14.3007	-13.0065	-2.74008	-2.12781	-0.1933	0.238133
0.0951765	12.9713	13.7432	3.27494	-15.2096	-16.494	-15.6339	-14.2652	-13.0065	-2.70466	-2.12781	-0.175833	0.272942
0.0952353	12.9545	13.7601	3.27494	-15.2267	-16.5118	-15.6708	-14.1765	-12.9375	-2.68695	-2.11039	-0.175833	0.290346
0.0952941	13.0387	13.777	3.2581	-15.2267	-16.4229	-15.6524	-14.212	-12.972	-2.66924	-2.05813	-0.175833	0.325155
0.0953529	13.005	13.7264	3.2581	-15.1926	-16.3874	-15.6893	-14.1942	-12.972	-2.68695	-2.11039	-0.175833	0.342559
0.0954118	12.9376	13.6757	3.34231	-15.2267	-16.3518	-15.597	-14.1587	-12.9375	-2.68695	-2.11039	-0.175833	0.360071
0.0954706	12.9713	13.7432	3.24126	-15.1075	-16.4051	-15.6524	-14.0878	-12.8512	-2.63382	-2.09297	-0.1933	0.394879
0.0955294	13.0387	13.7432	3.30862	-15.1756	-16.2985	-15.597	-14.0344	-12.7822	-2.70466	-2.12781	-0.175833	0.412284
0.0955882	12.9881	13.7095	3.2581	-15.0905	-16.334	-15.5601	-14.0167	-12.7822	-2.70466	-2.09297	-0.158367	0.464497
0.0956471	12.9208	13.6757	3.35915	-15.0905	-16.3163	-15.5232	-14.0344	-12.765	-2.63382	-2.05813	-0.123434	0.464497
0.0957059	12.9376	13.7432	3.2581	-15.0394	-16.2807	-15.4679	-14.0522	-12.7477	-2.65153	-2.07555	-0.123434	0.447092
0.0957647	12.9713	13.7264	3.29178	-15.0394	-16.2274	-15.4863	-13.9989	-12.7132	-2.63382	-2.07555	-0.140901	0.412284
0.0958235	12.9208	13.7095	3.32546	-14.9883	-16.1741	-15.4494	-13.9812	-12.6787	-2.63382	-2.02329	-0.123434	0.464497
0.0958824	12.904	13.7095	3.29178	-14.9883	-16.2274	-15.4863	-13.8925	-12.6615	-2.6161	-2.04071	-0.0885017	0.51671
0.0959412	12.9545	13.7264	3.34231	-15.0053	-16.1563	-15.4125	-13.9102	-12.6442	-2.59839	-2.05813	-0.0885017	0.51671
0.096	12.9545	13.7095	3.32546	-14.9202	-16.1385	-15.4494	-13.8925	-12.6442	-2.6161	-2.04071	-0.105968	0.51671
0.0960588	12.8703	13.6419	3.42651	-14.9713	-16.1385	-15.3756	-13.8925	-12.6097	-2.63382	-2.04071	-0.0710354	0.51671
0.0961176	12.8703	13.6926	3.32546	-14.8521	-16.103	-15.3572	-13.8392	-12.5407	-2.6161	-2.02329	-0.0885017	0.534114
0.0961765	12.9208	13.6926	3.37599	-14.9032	-16.0852	-15.2834	-13.7505	-12.5407	-2.58068	-2.04071	-0.0535691	0.586327
0.0962353	12.9208	13.6419	3.37599	-14.8351	-15.9963	-15.3018	-13.786	-12.5061	-2.56297	-2.02329	-0.0186364	0.586327
0.0962941	12.8535	13.625	3.39283	-14.8351	-16.0319	-15.2649	-13.8037	-12.5407	-2.50984	-2.02329	-0.0361028	0.586327
0.0963529	12.8871	13.6757	3.39283	-14.767	-15.9963	-15.191	-13.7505	-12.4716	-2.49213	-2.02329	-0.0710354	0.586327
0.0964118	12.9376	13.7095	3.37599	-14.767	-15.9252	-15.2279	-13.715	-12.4025	-2.52755	-2.00587	-0.0361028	0.621135
0.0964706	12.8703	13.6419	3.49387	-14.7159	-15.943	-15.1172	-13.6618	-12.3508	-2.50984	-1.9536	-0.0535691	0.63854
0.0965294	12.8703	13.6588	3.39283	-14.6989	-15.9074	-15.2465	-13.6085	-12.3335	-2.4567	-1.9536	-0.00117013	0.655944
0.0965882	12.904	13.6926	3.40967	-14.6818	-15.9252	-15.0803	-13.6618	-12.3335	-2.47441	-1.91876	-0.0186364	0.621135
0.0966471	12.9376	13.6419	3.40967	-14.6136	-15.7829	-15.1356	-13.6618	-12.3335	-2.4567	-1.91876	-0.0361028	0.63854
0.0967059	12.8198	13.625	3.42651	-14.5966	-15.8362	-15.0249	-13.644	-12.3163	-2.47441	-1.90134	-0.0186364	0.690753
0.0967647	12.8871	13.6926	3.42651	-14.5796	-15.7829	-15.0618	-13.5553	-12.2473	-2.43899	-1.8665	-0.0186364	0.690753
0.0968235	12.9208	13.7264	3.42651	-14.5455	-15.7473	-15.0065	-13.5375	-12.23	-2.38586	-1.81424	-0.0361028	0.708157
0.0968824	12.904	13.6588	3.49387	-14.5285	-15.7118	-15.0249	-13.5198	-12.2473	-2.36815	-1.81424	-0.0186364	0.673348
0.0969412	12.8535	13.6081	3.46019	-14.5626	-15.694	-14.988	-13.5375	-12.2645	-2.38586	-1.79682	0.0337625	0.725561
0.097	12.8871	13.6588	3.49387	-14.4264	-15.6762	-14.9142	-13.4843	-12.161	-2.36815	-1.74456	0.0337625	0.725561
0.0970588	12.9545	13.6926	3.51072	-14.4945	-15.5518	-14.9696	-13.4311	-12.1265	-2.40357	-1.79682	0.0686951	0.742966
0.0971176	12.8703	13.625	3.51072	-14.4093	-15.6051	-14.8589	-13.3778	-12.092	-2.33272	-1.76198	0.0686951	0.725561
0.0971765	12.8703	13.625	3.52756	-14.4434	-15.5518	-14.8958	-13.3601	-12.0747	-2.27959	-1.70972	0.0861615	0.76037
0.0972353	12.904	13.6757	3.44335	-14.3412	-15.5518	-14.7666	-13.3422	-12.0402	-2.27959	-1.6923	0.121094	0.795179
0.0972941	12.904	13.6588	3.59503	-14.3412	-15.4629	-14.7666	-13.289	-11.9885	-2.24417	-1.67488	0.103628	0.795179
0.0973529	12.8535	13.6419	3.56134	-14.2902	-15.4629	-14.7482	-13.2713	-11.9367	-2.24417	-1.65746	0.13856	0.795179
0.0974118	12.904	13.6926	3.56134	-14.3072	-15.4985	-14.7482	-13.1648	-11.885	-2.24417	-1.65746	0.103628	0.777774
0.0974706	12.9713	13.6926	3.56134	-14.2561	-15.374	-14.6375	-13.2003	-11.8504	-2.20875	-1.62262	0.121094	0.795179
0.0975294	12.9208	13.6081	3.56134	-14.205	-15.4096	-14.6744	-13.1825	-11.8332	-2.19103	-1.65746	0.156027	0.812583
0.0975882	12.9208	13.625	3.64555	-14.2221	-15.3207	-14.5637	-13.147	-11.7986	-2.17332	-1.62262	0.156027	0.795179
0.0976471	12.9713	13.7095	3.5444	-14.1029	-15.3029	-14.6006	-13.0938	-11.7468	-2.10248	-1.58778	0.13856	0.76037
0.0977059	12.9881	13.6588	3.66239	-14.1199	-15.2318	-14.5452	-13.0938	-11.7641	-2.12019	-1.55294	0.121094	0.777774
0.0977647	12.904	13.6419	3.62871	-14.0518	-15.2318	-14.5268	-13.1116	-11.7641	-2.08477	-1.51799	0.156027	0.777774
0.0978235	12.8871	13.6757	3.66239	-14.0688	-15.2674	-14.4713	-13.0938	-11.7641	-2.04924	-1.51799	0.156027	0.812583
0.0978824	12.9881	13.7264	3.67923	-13.9837	-15.0895	-14.4898	-13.0761	-11.7123	-2.04924	-1.51799	0.173493	0.795179
0.0979412	12.9208	13.6588	3.69607	-14.0007	-15.1251	-14.4529	-13.0228	-11.6951	-2.03152	-1.48315	0.173493	0.76037
0.098	12.8871	13.6419	3.72975	-13.9667	-15.1428	-14.3791	-12.9518	-11.6433	-1.97839	-1.46573	0.13856	0.777774
0.0980588	12.9713	13.7095	3.67923	-14.0007	-15.0362	-14.3791	-12.9518	-11.626	-1.9961	-1.48315	0.190959	0.829987
0.0981176	12.9376	13.6419	3.78028	-13.9155	-15.0184	-14.2499	-12.9164	-11.5743	-1.97839	-1.46573	0.190959	0.812583
0.0981765	12.9545	13.625	3.78028	-13.9155	-14.9295	-14.3237	-12.8809	-11.5915	-1.96068	-1.44831	0.208426	0.829987
0.0982353	12.9881	13.7264	3.79712	-13.8304	-15.0006	-14.1945	-12.8099	-11.488	-1.94297	-1.39605	0.208426	0.829987
0.0982941	13.0892	13.7601	3.79712	-13.8644	-14.8762	-14.2499	-12.7389	-11.5053	-1.88983	-1.37863	0.225892	0.795179
0.0983529	13.005	13.6926	3.76344	-13.7623	-14.9118	-14.1392	-12.8099	-11.5225	-1.85441	-1.36121	0.295757	0.8822
0.0984118	13.005	13.7264	3.81396	-13.7452	-14.8407	-14.1576	-12.7744	-11.488	-1.8367	-1.30895	0.313224	0.899605
0.0984706	13.0723	13.7939	3.79712	-13.6771	-14.8051	-14.0838	-12.7389	-11.4535	-1.81899	-1.27411	0.33069	0.917009
0.0985294	13.0892	13.7264	3.88132	-13.6261	-14.7518	-14.1207	-12.6324	-11.419	-1.80128	-1.29153	0.348156	0.934413
0.0985882	13.0218	13.6757	3.91501	-13.6261	-14.734	-14.0654	-12.6146	-11.4018	-1.73043	-1.23927	0.348156	0.934413
0.0986471	13.0387	13.7264	3.89816	-13.558	-14.7518	-14.01	-12.6324	-11.4018	-1.6773	-1.22185	0.348156	0.969222
0.0987059	13.106	13.7264	3.98237	-13.575	-14.6096	-13.9178	-12.6146	-11.3673	-1.6773	-1.18701	0.400555	0.969222
0.0987647	13.0387	13.6926	3.96553	-13.4558	-14.5918	-13.9547	-12.5968	-11.35	-1.64188	-1.13475	0.418021	0.951818
0.0988235	13.0555	13.7095	4.03289	-13.4899	-14.5918	-13.8624	-12.5436	-11.3155	-1.58874	-1.09991	0.453062	0.951818
0.0988824	13.1397	13.7601	3.94869	-13.4388	-14.574	-13.8809	-12.4549	-11.2465	-1.57103	-1.11733	0.418021	0.934413
0.0989412	13.1397	13.7264	4.01605	-13.4728	-14.5385	-13.8071	-12.4371	-11.281	-1.53561	-1.09991	0.418021	0.951818
0.099	13.0723	13.6757	4.01605	-13.3707	-14.4496	-13.7702	-12.4371	-11.2465	-1.50019	-1.06507	0.435488	0.969222
0.0990588	13.0387	13.6926	4.04973	-13.3537	-14.4851	-13.7517	-12.3661	-11.1602	-1.5179	-1.04765	0.453062	1.00403
0.0991176	13.106	13.777	4.06658	-13.3026	-14.3962	-13.6594	-12.3661	-11.0738	-1.48248	-1.01281	0.505461	1.00403
0.0991765	13.1733	13.777	4.03289	-13.2344	-14.3784	-13.7147	-12.2952	-11.0393	-1.46477	-0.995386	0.522927	1.02143
0.0992353	13.1228	13.7432	4.16762	-13.2856	-14.2895	-13.6225	-12.2774	-11.0221	-1.44705	-0.977966	0.575326	1.03884
0.0992941	13.0892	13.7939	4.06658	-13.1492	-14.3073	-13.6409	-12.2774	-11.0221	-1.37621	-0.908285	0.522927	0.986626
0.0993529	13.1565	13.8446	4.15078	-13.2173	-14.2184	-13.5855	-12.2419	-11.0048	-1.34068	-0.838604	0.540394	0.934413
0.0994118	13.1902	13.8446	4.08342	-13.0641	-14.2006	-13.5486	-12.2242	-11.0048	-1.32297	-0.838604	0.540394	0.951818
0.0994706	13.1733	13.7601	4.18446	-13.1152	-14.1117	-13.5302	-12.1887	-10.9703	-1.26983	-0.803657	0.575326	0.899605
0.0995294	13.1228	13.7601	4.16762	-12.979	-14.0762	-13.4379	-12.2064	-10.9703	-1.2167	-0.733976	0.610259	0.934413
0.0995882	13.1733	13.777	4.21814	-12.996	-14.094	-13.4195	-12.1	-10.8841	-1.2167	-0.733976	0.627725	0.951818
0.0996471	13.2575	13.8446	4.16762	-12.979	-14.0051	-13.3641	-12.0822	-10.8841	-1.2167	-0.733976	0.627725	0.986626
0.0997059	13.2407	13.777	4.28561	-12.9109	-14.0406	-13.2719	-12.0645	-10.8841	-1.16357	-0.699135	0.662658	0.986626
0.0997647	13.2238	13.7601	4.26877	-12.9109	-13.9162	-13.3457	-12.1177	-10.8841	-1.14585	-0.681715	0.680124	1.00403
0.0998235	13.1902	13.777	4.3193	-12.8768	-13.9518	-13.235	-12.0645	-10.8323	-1.12814	-0.629455	0.645191	1.00403
0.0998824	13.2743	13.8277	4.26877	-12.8258	-13.8451	-13.2534	-11.9757	-10.746	-1.07501	-0.629455	0.662658	0.969222
0.0999412	13.2575	13.8277	4.35298	-12.7577	-13.8629	-13.1427	-11.9048	-10.7288	-1.03959	-0.577194	0.680124	1.00403
0.1	13.2238	13.777	4.38666	-12.7236	-13.7918	-13.1796	-11.8514	-10.6943	-1.03959	-0.577194	0.69759	1.03884
0.100059	13.1902	13.777	4.35298	-12.7236	-13.8096	-13.1058	-11.7804	-10.7288	-0.968742	-0.524933	0.69759	1.05624
0.100118	13.2575	13.8446	4.36982	-12.6725	-13.774	-13.0136	-11.7627	-10.677	-0.915608	-0.472673	0.715057	1.07376
0.100176	13.2743	13.8446	4.35298	-12.6215	-13.7384	-13.0505	-11.7272	-10.677	-0.93332	-0.490093	0.732523	1.03884
0.100235	13.2743	13.8277	4.47087	-12.5704	-13.6317	-12.9212	-11.6917	-10.6253	-0.880186	-0.420412	0.767456	1.03884
0.100294	13.2575	13.8615	4.43718	-12.4511	-13.6672	-12.9581	-11.6562	-10.5908	-0.844764	-0.385572	0.749989	1.00403
0.100353	13.3248	13.9122	4.52139	-12.5192	-13.5784	-12.9028	-11.5852	-10.4872	-0.844764	-0.368152	0.767456	1.02143
0.100412	13.3417	13.9461	4.45402	-12.4	-13.5784	-12.8659	-11.5143	-10.4355	-0.827052	-0.315891	0.784922	1.00403
0.100471	13.3248	13.8615	4.60559	-12.4681	-13.4717	-12.829	-11.4965	-10.4527	-0.773919	-0.281051	0.767456	1.02143
0.100529	13.2912	13.8277	4.53823	-12.366	-13.4539	-12.7551	-11.5497	-10.4355	-0.738496	-0.298471	0.819855	1.03884
0.100588	13.3248	13.8953	4.63928	-12.383	-13.4362	-12.7367	-11.4965	-10.3664	-0.703074	-0.281051	0.854787	1.03884
0.100647	13.3755	13.963	4.62243	-12.2808	-13.3117	-12.6629	-11.4965	-10.3318	-0.614408	-0.159109	0.907186	1.07376
0.100706	13.426	13.9291	4.70664	-12.1617	-13.2939	-12.6444	-11.4078	-10.3146	-0.596697	-0.159109	0.907186	1.05624
0.100765	13.3755	13.9122	4.72348	-12.2127	-13.2051	-12.5891	-11.4078	-10.2628	-0.578986	-0.106741	0.994518	1.10856
0.100824	13.3755	13.9461	4.70664	-12.1106	-13.2762	-12.4784	-11.3368	-10.2283	-0.472719	-0.0370603	0.977051	1.05624
0.100882	13.4428	13.9968	4.72348	-12.1276	-13.1162	-12.4968	-11.3191	-10.1938	-0.437296	-0.00221991	0.959585	1.05624
0.100941	13.4596	13.9461	4.74032	-12.0084	-13.1162	-12.3677	-11.2836	-10.1938	-0.437296	-0.00221991	0.994518	1.05624
0.101	13.4091	13.9291	4.80769	-11.9744	-12.9918	-12.3861	-11.2658	-10.1421	-0.384163	0.0152003	0.977051	1.05624
0.101059	13.4091	13.9461	4.80769	-11.8722	-13.0629	-12.2939	-11.2126	-10.1248	-0.331029	0.0500407	1.04692	1.14337
0.101118	13.4765	14.0306	4.82453	-11.8722	-12.9205	-12.2939	-11.0883	-10.0213	-0.331029	0.0500407	1.06438	1.10856
0.101176	13.527	14.0306	4.82453	-11.8381	-12.9028	-12.2384	-11.0705	-10.0213	-0.331029	0.137142	1.09932	1.12597
0.101235	13.4765	13.963	4.89189	-11.7359	-12.8672	-12.1831	-11.0173	-10.004	-0.224762	0.119721	1.13425	1.14337
0.101294	13.4596	13.963	4.84137	-11.753	-12.8494	-12.1462	-11.0173	-9.98679	-0.224762	0.171982	1.15171	1.14337
0.101353	13.4765	14.0306	4.94252	-11.6678	-12.8317	-12.017	-10.9286	-9.86601	-0.153917	0.241663	1.15171	1.14337
0.101412	13.5775	14.0813	4.92568	-11.6338	-12.6895	-12.1093	-10.8753	-9.83151	-0.083072	0.293923	1.16929	1.14337
0.101471	13.527	13.963	5.04357	-11.5657	-12.725	-11.9616	-10.8398	-9.81425	-0.0476495	0.311344	1.18676	1.16078
0.101529	13.4933	13.9799	4.99304	-11.5316	-12.6184	-11.9801	-10.8043	-9.797	-0.0299383	0.346184	1.15171	1.17818
0.101588	13.527	13.9799	5.04357	-11.4976	-12.6361	-11.8325	-10.8043	-9.81425	0.0586178	0.398445	1.20422	1.17818
0.101647	13.5943	14.0137	5.04357	-11.3954	-12.4406	-11.8509	-10.7866	-9.76249	0.0586178	0.363604	1.22169	1.19559
0.101706	13.5775	13.963	5.12777	-11.4124	-12.4406	-11.7771	-10.7334	-9.74524	0.0231953	0.398445	1.23915	1.2478
0.101765	13.5943	13.9799	5.14461	-11.3443	-12.405	-11.7218	-10.6801	-9.64162	0.111861	0.468125	1.25662	1.2478
0.101824	13.6448	14.0813	5.11093	-11.2933	-12.4228	-11.7771	-10.5914	-9.55535	0.0940402	0.485546	1.29155	1.21299
0.101882	13.6953	14.0982	5.19514	-11.2592	-12.3162	-11.648	-10.5382	-9.52084	0.164994	0.520386	1.29155	1.21299
0.101941	13.6616	14.0644	5.16145	-11.1399	-12.245	-11.6664	-10.5027	-9.5381	0.200417	0.590174	1.30902	1.21299
0.102	13.6111	14.0644	5.2625	-11.1741	-12.245	-11.5188	-10.4849	-9.50359	0.25355	0.642435	1.37888	1.2652
0.102059	13.6448	14.132	5.17829	-11.0548	-12.1383	-11.5004	-10.3961	-9.40007	0.271262	0.694696	1.39635	1.2652
0.102118	13.729	14.1827	5.24566	-11.0378	-12.0672	-11.4449	-10.3074	-9.34831	0.342107	0.694696	1.43128	1.28261
0.102176	13.6953	14.132	5.2625	-10.9356	-11.9961	-11.408	-10.2719	-9.2793	0.359818	0.729536	1.46622	1.31742
0.102235	13.6785	14.0982	5.31302	-10.9356	-12.0139	-11.3527	-10.2009	-9.34831	0.412951	0.746956	1.46622	1.31742
0.102294	13.7122	14.1827	5.32986	-10.8846	-11.9605	-11.2235	-10.2186	-9.29655	0.519219	0.816637	1.46622	1.35222
0.102353	13.7795	14.1996	5.32986	-10.8165	-11.9072	-11.2604	-10.1654	-9.26205	0.53693	0.851477	1.50115	1.33482
0.102412	13.7458	14.132	5.43091	-10.7824	-11.8006	-11.1497	-10.1477	-9.22754	0.572352	0.938578	1.55355	1.36963
0.102471	13.7627	14.1658	5.3467	-10.6462	-11.8183	-11.0943	-10.0767	-9.15853	0.67862	1.00826	1.58848	1.40444
0.102529	13.83	14.2334	5.44775	-10.6632	-11.7295	-11.0021	-10.0057	-9.10677	0.67862	1.0431	1.62341	1.45665
0.102588	13.8805	14.2841	5.39723	-10.51	-11.6584	-10.9283	-9.91696	-9.10677	0.784887	1.09536	1.67581	1.45665
0.102647	13.8805	14.2165	5.53196	-10.527	-11.5695	-10.836	-9.91696	-9.07226	0.855841	1.14762	1.71074	1.49146
0.102706	13.83	14.2503	5.49827	-10.4248	-11.4983	-10.7807	-9.91696	-9.0205	0.873552	1.2173	1.71074	1.50886
0.102765	13.8805	14.2841	5.56564	-10.4077	-11.4983	-10.7438	-9.79275	-8.93413	0.926686	1.26956	1.72821	1.49146
0.102824	13.9478	14.3348	5.59932	-10.3226	-11.3561	-10.6699	-9.75726	-8.84786	0.97982	1.30451	1.76314	1.52627
0.102882	13.8637	14.2503	5.63311	-10.2715	-11.3561	-10.6883	-9.65067	-8.83061	0.997531	1.33935	1.81554	1.52627
0.102941	13.8468	14.2503	5.71731	-10.2715	-11.3205	-10.5776	-9.66842	-8.83061	1.08609	1.37419	1.85048	1.57848
0.103	13.9142	14.3179	5.66679	-10.1524	-11.3383	-10.5223	-9.65067	-8.77885	1.08609	1.39161	1.90298	1.57848
0.103059	13.9647	14.3179	5.80152	-10.1524	-11.1427	-10.4484	-9.59744	-8.74435	1.1038	1.40903	1.95538	1.61329
0.103118	13.931	14.301	5.76784	-9.99913	-11.125	-10.4115	-9.52646	-8.72709	1.15693	1.47871	1.95538	1.6655
0.103176	13.9647	14.3179	5.86888	-10.0502	-11.0539	-10.3562	-9.40224	-8.64083	1.15693	1.49613	1.97285	1.68291
0.103235	14.0152	14.4024	5.80152	-9.91401	-10.9828	-10.2639	-9.349	-8.60632	1.22778	1.56581	1.99031	1.75252
0.103294	14.049	14.3517	5.91941	-9.91401	-10.9294	-10.2455	-9.33126	-8.55456	1.24549	1.60065	2.02525	1.75252
0.103353	13.9815	14.3348	5.93625	-9.81185	-10.7871	-10.1163	-9.29577	-8.48555	1.31633	1.70517	2.07765	1.76993
0.103412	14.032	14.3686	5.93625	-9.76067	-10.7871	-10.0979	-9.20704	-8.43379	1.31633	1.67033	2.11258	1.76993
0.103471	14.1163	14.4362	6.00361	-9.72662	-10.6627	-9.98718	-9.11832	-8.33027	1.33404	1.70517	2.18244	1.78744
0.103529	14.1331	14.4193	5.98677	-9.59042	-10.6094	-10.0056	-9.06508	-8.34752	1.40489	1.72259	2.21738	1.80484
0.103588	14.0995	14.3686	6.08782	-9.60744	-10.5738	-9.89481	-9.08283	-8.36478	1.4226	1.70517	2.25231	1.85706
0.103647	14.1163	14.4193	6.00361	-9.47124	-10.5383	-9.80256	-9.06508	-8.2784	1.49344	1.79228	2.25231	1.87446
0.103706	14.1836	14.4531	6.1215	-9.47124	-10.4316	-9.7472	-8.97624	-8.22664	1.52887	1.82712	2.28724	1.89187
0.103765	14.1163	14.4362	6.1215	-9.33504	-10.2894	-9.7103	-8.90526	-8.14038	1.5644	1.86196	2.32217	1.94408
0.103824	14.0826	14.4362	6.18886	-9.30099	-10.2716	-9.6365	-8.81654	-8.08862	1.63524	1.93164	2.35711	1.97889
0.103882	14.1668	14.5037	6.17202	-9.24991	-10.1827	-9.54424	-8.71006	-8.05411	1.70609	1.9839	2.44444	2.0137
0.103941	14.251	14.5544	6.2057	-9.21586	-10.1472	-9.50734	-8.71006	-8.03686	1.77693	2.01885	2.44444	2.0311
0.104	14.2341	14.5037	6.3237	-9.13073	-9.9871	-9.35974	-8.69232	-7.9851	1.84778	2.12337	2.47937	2.08331
0.104059	14.2341	14.5375	6.27307	-9.01145	-9.96933	-9.37819	-8.58585	-7.89883	1.86549	2.14079	2.5143	2.11812
0.104118	14.2846	14.622	6.35738	-8.9774	-9.916	-9.21201	-8.49712	-7.79532	1.90091	2.22789	2.54924	2.11812
0.104176	14.3352	14.622	6.34054	-8.8412	-9.80935	-9.23047	-8.39065	-7.77806	2.00718	2.28015	2.58428	2.15293
0.104235	14.2678	14.5713	6.45842	-8.79012	-9.75602	-9.08286	-8.3729	-7.74356	2.02489	2.34983	2.63668	2.20514
0.104294	14.2678	14.622	6.37422	-8.70499	-9.68492	-9.04596	-8.31967	-7.67454	2.13116	2.40209	2.67161	2.23995
0.104353	14.352	14.6728	6.45842	-8.60284	-9.64936	-8.89835	-8.26632	-7.62278	2.21971	2.47177	2.74147	2.29217
0.104412	14.4025	14.6559	6.57631	-8.55177	-9.50716	-8.9537	-8.1776	-7.51916	2.21971	2.50661	2.75894	2.27476
0.104471	14.3688	14.6051	6.60999	-8.43259	-9.56049	-8.8061	-8.14211	-7.50191	2.29067	2.57629	2.79387	2.34438
0.104529	14.4193	14.6559	6.64368	-8.43259	-9.45383	-8.82455	-8.05338	-7.41564	2.32609	2.59371	2.81134	2.36178
0.104588	14.4867	14.7404	6.62683	-8.36438	-9.41828	-8.69539	-8.05338	-7.41564	2.3438	2.61113	2.84627	2.414
0.104647	14.5035	14.6897	6.74472	-8.31331	-9.29374	-8.62159	-7.9824	-7.34663	2.41465	2.68081	2.8812	2.48361
0.104706	14.4867	14.7235	6.72788	-8.22818	-9.20486	-8.56624	-7.96465	-7.27761	2.43236	2.73318	2.986	2.55334
0.104765	14.554	14.7911	6.79525	-8.21115	-9.16931	-8.54778	-7.82269	-7.19135	2.46778	2.80286	3.02093	2.57074
0.104824	14.6045	14.7742	6.84577	-8.14305	-9.06265	-8.47387	-7.75171	-7.1741	2.59176	2.85512	3.05587	2.58815
0.104882	14.5372	14.7066	6.89629	-8.12603	-9.0271	-8.47387	-7.76946	-7.15684	2.60947	2.87254	3.07333	2.60555
0.104941	14.5372	14.7573	6.92997	-8.05792	-8.93822	-8.34471	-7.69847	-7.03607	2.73345	2.97706	3.10827	2.64036
0.105	14.6045	14.8418	6.89629	-7.9728	-8.8849	-8.34471	-7.60975	-6.98431	2.822	3.0119	3.1432	2.69257
0.105059	14.6382	14.808	7.03112	-7.9047	-8.79602	-8.17865	-7.52091	-6.89794	2.85743	3.06417	3.23053	2.77959
0.105118	14.6045	14.808	7.01428	-7.8366	-8.68936	-8.1971	-7.43219	-6.88069	2.87514	3.15127	3.28293	2.83181
0.105176	14.655	14.8418	7.08165	-7.73444	-8.70714	-8.03105	-7.37895	-6.84618	2.96369	3.22095	3.38783	2.84921
0.105235	14.7561	14.9601	7.09849	-7.68326	-8.5115	-8.03105	-7.30797	-6.77717	2.99923	3.27321	3.37037	2.86662
0.105294	14.7393	14.8756	7.18269	-7.56408	-8.47594	-7.84654	-7.27248	-6.72541	3.08778	3.32547	3.44023	2.95364
0.105353	14.7561	14.9094	7.25006	-7.51301	-8.35151	-7.88344	-7.13052	-6.65639	3.1232	3.34289	3.47517	2.98845
0.105412	14.8235	14.9939	7.19953	-7.41086	-8.29819	-7.75428	-7.05953	-6.58738	3.17634	3.4301	3.54503	3.04066
0.105471	14.8908	14.977	7.31742	-7.34275	-8.15598	-7.71727	-6.98855	-6.55288	3.26489	3.49978	3.54503	3.07547
0.105529	14.8571	14.9263	7.31742	-7.32573	-8.04933	-7.64347	-7.02404	-6.57013	3.28261	3.5172	3.6149	3.12768
0.105588	14.874	14.9939	7.3511	-7.15548	-8.08488	-7.55121	-6.91757	-6.44936	3.35345	3.58688	3.6149	3.14508
0.105647	14.975	15.0953	7.41847	-7.15548	-7.90701	-7.49586	-6.81099	-6.3976	3.40658	3.65656	3.64983	3.1974
0.105706	14.9413	15.0615	7.40163	-6.98512	-7.88923	-7.42205	-6.72226	-6.31133	3.45972	3.70882	3.70223	3.23221
0.105765	14.9245	15.0615	7.51952	-7.0363	-7.74703	-7.3298	-6.72226	-6.29408	3.51285	3.74366	3.77209	3.28443
0.105824	14.975	15.1122	7.46899	-6.88296	-7.74703	-7.20064	-6.66903	-6.25957	3.61912	3.81334	3.84196	3.33664
0.105882	15.0592	15.1629	7.60372	-6.86594	-7.58705	-7.14529	-6.61579	-6.19045	3.63683	3.83076	3.87689	3.38885
0.105941	15.0087	15.1291	7.6374	-6.69569	-7.49817	-7.07149	-6.54481	-6.08693	3.67225	3.91786	3.96422	3.40626
0.106	15.0592	15.1629	7.67119	-6.69569	-7.53372	-7.03459	-6.43834	-6.00067	3.76092	3.97012	3.98169	3.44107
0.106059	15.1602	15.2304	7.70487	-6.62758	-7.37374	-6.92377	-6.40285	-5.96616	3.77863	3.98754	4.0342	3.47587
0.106118	15.1602	15.1629	7.77224	-6.54246	-7.28486	-6.88687	-6.33187	-5.98341	3.90261	4.02238	4.08659	3.54549
0.106176	15.1265	15.1798	7.8396	-6.45733	-7.21376	-6.75771	-6.33187	-5.8799	3.95574	4.07464	4.17393	3.61511
0.106235	15.177	15.2811	7.80592	-6.3722	-7.14254	-6.73926	-6.18991	-5.77638	3.99116	4.14443	4.22633	3.66732
0.106294	15.2612	15.2811	7.90696	-6.26995	-7.07144	-6.55475	-6.10107	-5.70736	4.06201	4.21411	4.24379	3.71953
0.106353	15.2275	15.2811	7.89012	-6.2359	-6.92923	-6.59165	-6.04783	-5.70736	4.11514	4.28379	4.27872	3.75434
0.106412	15.2275	15.298	7.92381	-6.15077	-6.94701	-6.4256	-6.04783	-5.6556	4.16828	4.35347	4.33112	3.78915
0.106471	15.3622	15.3995	7.99117	-6.06564	-6.7337	-6.4256	-5.92362	-5.55209	4.25683	4.42316	4.40099	3.84136
0.106529	15.3622	15.3488	8.05853	-5.96349	-6.68037	-6.29644	-5.87038	-5.48297	4.27454	4.47542	4.48832	3.9633
0.106588	15.379	15.3488	8.14274	-5.89539	-6.60927	-6.27799	-5.74616	-5.36219	4.38081	4.5451	4.55819	3.99811
0.106647	15.4465	15.4502	8.07537	-5.86134	-6.53817	-6.16717	-5.72842	-5.37945	4.48719	4.57994	4.59312	4.03292
0.106706	15.4633	15.4333	8.1259	-5.72513	-6.44918	-6.09337	-5.67518	-5.27593	4.5049	4.6322	4.57565	4.08513
0.106765	15.4296	15.4164	8.2101	-5.74216	-6.30697	-6.01956	-5.62195	-5.22417	4.55803	4.66704	4.64552	4.17215
0.106824	15.4296	15.484	8.2101	-5.5718	-6.32475	-5.92731	-5.49773	-5.12065	4.59345	4.70188	4.71549	4.20696
0.106882	15.5306	15.5854	8.26063	-5.60585	-6.18254	-5.87196	-5.409	-5.06889	4.64659	4.78898	4.76789	4.27658
0.106941	15.5138	15.5516	8.27747	-5.41857	-6.12921	-5.7797	-5.409	-5.1034	4.75286	4.85877	4.80282	4.32879
0.107	15.497	15.5516	8.42914	-5.41857	-6.04033	-5.7059	-5.409	-5.03438	4.77057	4.87619	4.83775	4.3462
0.107059	15.5812	15.6361	8.37862	-5.26534	-5.93368	-5.59519	-5.28468	-4.91361	4.84141	4.98071	4.87269	4.39841
0.107118	15.6485	15.6699	8.46282	-5.23129	-5.86258	-5.55829	-5.16046	-4.86185	4.94768	5.03297	4.92509	4.45062
0.107176	15.6148	15.653	8.51335	-5.16319	-5.7737	-5.48449	-5.08948	-4.77548	4.9831	5.08523	5.01242	4.50284
0.107235	15.598	15.6868	8.53019	-5.09509	-5.73815	-5.42902	-5.00075	-4.77548	5.08937	5.13749	5.09975	4.62477
0.107294	15.6822	15.7544	8.61439	-5.00996	-5.61361	-5.28141	-5.00075	-4.70647	5.1425	5.17233	5.15215	4.67699
0.107353	15.7663	15.7375	8.63123	-4.90771	-5.52473	-5.26296	-4.92977	-4.68922	5.16032	5.20717	5.15215	4.69439
0.107412	15.7158	15.7375	8.7828	-4.87366	-5.43585	-5.11536	-4.84105	-4.60295	5.21346	5.27685	5.18708	4.7466
0.107471	15.7832	15.7713	8.71544	-4.73745	-5.4003	-5.09691	-4.73457	-4.53394	5.2843	5.29427	5.25695	4.78141
0.107529	15.8673	15.8051	8.81649	-4.75448	-5.27587	-5.00465	-4.62799	-4.46492	5.31972	5.32911	5.29188	4.85103
0.107588	15.8842	15.8558	8.79964	-4.61828	-5.16921	-4.9124	-4.57476	-4.44767	5.40828	5.43363	5.32681	4.88584
0.107647	15.8673	15.822	8.91753	-4.6353	-5.08033	-4.8755	-4.50378	-4.39591	5.49684	5.50332	5.36174	4.95546
0.107706	15.8337	15.8558	8.91753	-4.53315	-4.97357	-4.76479	-4.50378	-4.34415	5.53226	5.5731	5.46665	5.05988
0.107765	15.8842	15.8896	8.95121	-4.431	-4.92024	-4.67242	-4.36181	-4.22338	5.6031	5.62536	5.50158	5.1295
0.107824	15.9852	15.9909	8.9849	-4.37992	-4.77804	-4.58017	-4.30858	-4.15437	5.65624	5.72989	5.57145	5.19912
0.107882	16.002	15.9403	9.08605	-4.22659	-4.74248	-4.48791	-4.20211	-4.068	5.72708	5.74731	5.62385	5.25133
0.107941	15.9852	15.9571	9.10289	-4.26074	-4.60028	-4.48791	-4.14887	-3.99898	5.78022	5.79957	5.67625	5.30354
0.108	16.0357	15.9909	9.11973	-4.07336	-4.60028	-4.28495	-4.07789	-3.91272	5.85106	5.88667	5.72864	5.32095
0.108059	16.12	16.1093	9.08605	-4.02228	-4.42252	-4.30341	-4.0424	-3.86096	5.88659	5.88667	5.76358	5.33846
0.108118	16.12	16.0924	9.15341	-3.93716	-4.40474	-4.17425	-3.98916	-3.8092	5.88659	5.92151	5.81598	5.39067
0.108176	16.0862	16.0586	9.23762	-3.835	-4.26243	-4.10045	-3.90033	-3.72293	5.95744	6.00861	5.83344	5.44288
0.108235	16.0862	16.0417	9.25446	-3.80095	-4.26243	-4.04509	-3.79385	-3.67117	6.02828	6.09571	5.88584	5.52991
0.108294	16.1705	16.1431	9.2713	-3.71583	-4.15577	-3.93427	-3.66964	-3.51589	6.08142	6.13055	5.97317	5.61693
0.108353	16.2378	16.1938	9.30498	-3.64772	-4.0669	-3.91582	-3.52768	-3.46413	6.13455	6.21765	6.00811	5.68654
0.108412	16.2378	16.1431	9.40603	-3.59665	-3.96024	-3.78667	-3.50993	-3.41238	6.2231	6.25249	6.07797	5.73876
0.108471	16.1873	16.1431	9.38919	-3.47737	-3.88914	-3.80512	-3.43895	-3.37776	6.25853	6.28744	6.1129	5.80838
0.108529	16.221	16.1938	9.54076	-3.47737	-3.78248	-3.65751	-3.36797	-3.27424	6.32937	6.35712	6.14794	5.82578
0.108588	16.2715	16.2614	9.54076	-3.29009	-3.71138	-3.62061	-3.2615	-3.20523	6.41793	6.44422	6.20034	5.87799
0.108647	16.2715	16.2276	9.67548	-3.27306	-3.60473	-3.52836	-3.15492	-3.11897	6.45335	6.46164	6.23528	5.9128
0.108706	16.2042	16.1938	9.65864	-3.13686	-3.49796	-3.41765	-3.17266	-3.10171	6.50648	6.54874	6.32261	5.96501
0.108765	16.2715	16.2276	9.70917	-3.06876	-3.46241	-3.3623	-3.08393	-3.0327	6.59515	6.58358	6.35754	6.03474
0.108824	16.3557	16.2952	9.74295	-3.01768	-3.26688	-3.27004	-3.06619	-2.96369	6.66599	6.601	6.44487	6.15657
0.108882	16.3893	16.2952	9.74295	-2.88148	-3.23132	-3.21458	-2.97746	-2.87742	6.68371	6.61842	6.51474	6.22619
0.108941	16.3725	16.2614	9.87768	-2.88148	-3.08912	-3.14077	-2.94197	-2.84291	6.75455	6.70552	6.56714	6.33061
0.109	16.3893	16.2783	9.844	-2.71112	-3.07134	-3.03007	-2.88874	-2.80841	6.8254	6.74036	6.61953	6.38283
0.109059	16.4398	16.3121	9.89452	-2.71112	-2.98246	-2.97472	-2.8355	-2.7739	6.8254	6.81005	6.637	6.40023
0.109118	16.4903	16.3628	9.91136	-2.59194	-2.85803	-2.86401	-2.80001	-2.72214	6.86082	6.86231	6.637	6.46985
0.109176	16.4567	16.329	9.9282	-2.50681	-2.87581	-2.82711	-2.71128	-2.65302	6.93166	6.93199	6.72433	6.53946
0.109235	16.4735	16.3628	9.97873	-2.52384	-2.78682	-2.7164	-2.65805	-2.58401	6.91395	6.96683	6.7942	6.59168
0.109294	16.524	16.4304	9.89452	-2.33656	-2.82237	-2.6057	-2.55158	-2.53225	7.00251	7.00178	6.82913	6.66129
0.109353	16.5745	16.4811	9.99557	-2.37061	-2.62684	-2.55035	-2.49823	-2.53225	7.03793	7.03662	6.8991	6.71351
0.109412	16.5409	16.4473	9.99557	-2.23441	-2.57351	-2.42108	-2.48049	-2.46324	7.10878	7.07146	6.96897	6.81804
0.109471	16.5072	16.4642	10.0966	-2.25143	-2.46686	-2.36572	-2.37401	-2.35972	7.12649	7.15856	7.0563	6.85285
0.109529	16.5914	16.5487	10.0966	-2.13215	-2.41353	-2.29192	-2.32078	-2.23895	7.21504	7.21082	7.09123	6.95728
0.109588	16.6587	16.5656	10.1303	-2.04702	-2.30688	-2.23657	-2.16107	-2.13543	7.23275	7.24566	7.1087	6.97468
0.109647	16.6419	16.5149	10.1808	-2.01297	-2.16467	-2.14431	-2.10783	-2.08367	7.25046	7.31534	7.12617	7.02689
0.109706	16.5914	16.4642	10.2313	-1.85975	-2.18244	-2.03361	-2.07234	-2.04916	7.32142	7.38502	7.19603	7.07911
0.109765	16.625	16.498	10.2482	-1.87677	-2.04013	-2.01516	-2.0546	-1.94554	7.35684	7.38502	7.23096	7.14872
0.109824	16.6755	16.5318	10.265	-1.72354	-1.9868	-1.886	-1.94813	-1.85927	7.39226	7.43728	7.2659	7.20094
0.109882	16.6755	16.5149	10.3492	-1.72354	-1.77349	-1.90445	-1.82391	-1.82477	7.4454	7.48954	7.31829	7.27055
0.109941	16.625	16.4811	10.3661	-1.58734	-1.82682	-1.79375	-1.77056	-1.79026	7.48082	7.50696	7.42309	7.35757
0.11	16.6924	16.5318	10.4335	-1.55329	-1.70239	-1.7753	-1.66409	-1.72125	7.56938	7.55922	7.44056	7.37498
0.110059	16.726	16.6163	10.3998	-1.46816	-1.61351	-1.64603	-1.64635	-1.66949	7.6048	7.6289	7.49296	7.42719
0.110118	16.726	16.5318	10.4841	-1.33185	-1.52463	-1.53532	-1.52213	-1.60047	7.64022	7.64632	7.51042	7.47951
0.110176	16.6924	16.5487	10.5009	-1.28078	-1.41798	-1.47997	-1.46889	-1.53146	7.65793	7.69869	7.56293	7.56653
0.110235	16.7092	16.5994	10.5683	-1.17863	-1.4002	-1.31391	-1.32693	-1.37618	7.7642	7.76837	7.61533	7.63615
0.110294	16.7765	16.667	10.5346	-1.11052	-1.24011	-1.31391	-1.22046	-1.32442	7.83504	7.82063	7.66773	7.70577
0.110353	16.7765	16.5994	10.6188	-0.974321	-1.20456	-1.11095	-1.18497	-1.2553	7.87047	7.83805	7.73759	7.74058
0.110412	16.7765	16.5994	10.6693	-0.872169	-1.0268	-1.07405	-1.11399	-1.16904	7.90589	7.90773	7.78999	7.81019
0.110471	16.7597	16.5994	10.703	-0.735861	-1.04458	-0.90788	-1.06075	-1.08277	7.95902	7.94257	7.84239	7.87981
0.110529	16.844	16.667	10.7535	-0.70181	-0.884594	-0.944782	-0.883191	-0.927495	7.99445	7.99483	7.85986	7.91462
0.110588	16.8271	16.6501	10.7872	-0.599658	-0.813491	-0.815626	-0.900936	-0.996508	8.04769	8.08194	7.94719	7.94943
0.110647	16.7597	16.5994	10.8546	-0.565607	-0.689061	-0.797175	-0.8477	-0.944748	8.08311	8.08194	7.98212	8.00164
0.110706	16.7429	16.6332	10.8209	-0.514531	-0.671285	-0.68647	-0.829955	-0.875735	8.08311	8.09936	8.03452	8.12347
0.110765	16.8271	16.7009	10.8377	-0.44643	-0.582296	-0.649568	-0.670247	-0.806723	8.13624	8.1342	8.08692	8.15839
0.110824	16.8945	16.7178	10.8546	-0.378328	-0.457866	-0.557314	-0.617011	-0.772217	8.15396	8.18646	8.13932	8.24541
0.110882	16.8271	16.667	10.9388	-0.327252	-0.44009	-0.520412	-0.581521	-0.754963	8.17167	8.20388	8.20918	8.31503
0.110941	16.8271	16.7009	10.9725	-0.276176	-0.280108	-0.428158	-0.599266	-0.720457	8.26022	8.3084	8.29662	8.40205
0.111	16.8608	16.7515	10.9725	-0.156998	-0.280108	-0.409707	-0.51054	-0.651444	8.31336	8.34324	8.31409	8.41945
0.111059	16.9113	16.7515	11.0735	-0.208075	-0.102351	-0.335904	-0.475049	-0.547819	8.33107	8.3955	8.34902	8.47167
0.111118	16.844	16.7009	11.0735	-0.0718716	-0.137902	-0.2621	-0.350832	-0.478806	8.40191	8.46529	8.40142	8.48907
0.111176	16.8945	16.7346	11.1241	-0.105922	0.00430388	-0.206634	-0.315232	-0.427047	8.45505	8.50013	8.47129	8.5935
0.111235	16.9282	16.7684	11.0567	0.0474111	0.0220796	-0.0959287	-0.297487	-0.392541	8.49047	8.55239	8.55862	8.66311
0.111294	16.9787	16.7009	11.1915	0.115513	0.199947	0.0147764	-0.17327	-0.289022	8.52589	8.60465	8.57609	8.71533
0.111353	16.9113	16.7009	11.1915	0.268741	0.27105	0.143932	-0.120034	-0.202756	8.56131	8.67433	8.64595	8.81975
0.111412	16.945	16.7346	11.2589	0.285766	0.306602	0.143932	0.0219284	-0.099237	8.56131	8.70917	8.69835	8.87207
0.111471	17.0123	16.8022	11.2252	0.387918	0.448808	0.217736	0.0929095	-0.0647307	8.63216	8.79627	8.71582	8.94169
0.111529	16.9955	16.7853	11.2925	0.490071	0.519911	0.236187	0.1284	-0.0474775	8.66758	8.81369	8.75075	8.94169
0.111588	16.945	16.7515	11.3431	0.524121	0.626565	0.346892	0.181636	0.00428197	8.68529	8.84853	8.80315	9.01131
0.111647	16.945	16.8191	11.3599	0.69448	0.626565	0.383793	0.323598	0.125161	8.77396	8.86595	8.83808	9.06352
0.111706	17.0628	16.8698	11.4273	0.677455	0.822209	0.494499	0.430179	0.211426	8.8448	8.91821	8.94288	9.16795
0.111765	17.0628	16.836	11.4104	0.864734	0.822209	0.586867	0.501161	0.263186	8.88022	8.91821	9.01285	9.22016
0.111824	17.0123	16.8022	11.5283	0.830683	0.928863	0.716023	0.518906	0.263186	8.93336	8.98789	9.06525	9.28978
0.111882	17.0123	16.8698	11.4441	0.966886	0.946639	0.826728	0.554396	0.349452	8.98649	9.02273	9.10018	9.34199
0.111941	17.0628	16.9205	11.5283	0.983911	1.07107	0.88208	0.660868	0.452971	8.96878	9.07499	9.11765	9.34199
0.112	17.0628	16.8698	11.5452	1.10309	1.14217	0.974334	0.731849	0.556489	9.03963	9.10994	9.15258	9.42901
0.112059	17.0292	16.8698	11.6294	1.13714	1.1955	0.974334	0.838321	0.590996	9.09276	9.1622	9.22245	9.49863
0.112118	17.0628	16.9543	11.5957	1.17119	1.28438	1.06659	0.873811	0.642755	9.09276	9.17962	9.27485	9.56825
0.112176	17.147	16.9712	11.6125	1.30739	1.35548	1.14039	0.962538	0.694515	9.19903	9.2493	9.29231	9.60316
0.112235	17.1133	16.9036	11.7136	1.34155	1.53335	1.23265	0.998028	0.763527	9.19903	9.23188	9.32724	9.67278
0.112294	17.0965	16.9543	11.663	1.47775	1.51557	1.288	1.12235	0.884406	9.23445	9.26672	9.34471	9.72499
0.112353	17.1302	16.9881	11.7641	1.4437	1.62223	1.39882	1.19334	0.970672	9.26987	9.35382	9.37964	9.7598
0.112412	17.1807	17.0219	11.7304	1.5799	1.69333	1.41727	1.24657	1.02243	9.323	9.37124	9.43204	9.82942
0.112471	17.1133	16.9374	11.8147	1.56288	1.76443	1.50952	1.28206	1.02243	9.323	9.44093	9.48444	9.88163
0.112529	17.0965	16.9374	11.7979	1.69908	1.81776	1.62023	1.31755	1.1087	9.41156	9.49319	9.55431	9.95125
0.112588	17.1807	17.005	11.8484	1.73313	1.90664	1.67558	1.40628	1.19496	9.44698	9.47577	9.62417	10.0035
0.112647	17.2144	17.005	11.8989	1.80123	2.06662	1.82319	1.49501	1.28123	9.46469	9.56287	9.6591	10.0905
0.112706	17.1638	16.9712	11.8821	1.90339	2.06662	1.84164	1.60148	1.31573	9.51794	9.59771	9.69415	10.1253
0.112765	17.1807	16.9881	11.9494	1.90339	2.13773	1.93389	1.58373	1.35024	9.58878	9.63255	9.74654	10.1775
0.112824	17.248	17.0388	11.9158	2.00554	2.20883	1.97079	1.63697	1.402	9.60649	9.68481	9.76401	10.1949
0.112882	17.2312	16.9881	12.0673	2.07375	2.35114	2.06316	1.70795	1.47101	9.65963	9.77191	9.85134	10.2819
0.112941	17.1638	17.005	12	2.20995	2.40447	2.08161	1.79668	1.55739	9.65963	9.78933	9.97361	10.3691
0.113	17.2144	17.0557	12.0842	2.19292	2.42225	2.17387	1.90326	1.64365	9.69505	9.82428	10.0085	10.4213
0.113059	17.2649	17.1233	12.0842	2.34615	2.58223	2.22922	1.97424	1.67816	9.74818	9.87654	10.0609	10.4387
0.113118	17.2144	17.0726	12.1515	2.32913	2.63556	2.24767	2.00973	1.69541	9.76589	9.87654	10.0959	10.4909
0.113176	17.1638	17.0895	12.1852	2.41425	2.74221	2.37683	2.04522	1.76442	9.81903	9.94622	10.0959	10.5257
0.113235	17.2144	17.174	12.1347	2.48235	2.77776	2.35838	2.15169	1.85069	9.87216	10.0333	10.1133	10.5779
0.113294	17.2649	17.174	12.2357	2.5164	2.86664	2.48753	2.25816	1.9197	9.88987	10.0682	10.1832	10.6301
0.113353	17.1807	17.1233	12.2189	2.61856	2.95563	2.45063	2.32914	1.9197	9.94301	10.1204	10.2356	10.6997
0.113412	17.1975	17.1064	12.3368	2.66963	2.99118	2.65359	2.32914	1.93695	10.0139	10.1553	10.2705	10.7345
0.113471	17.2649	17.2078	12.2526	2.75486	3.11561	2.67204	2.43562	2.04047	10.0139	10.1553	10.3229	10.7694
0.113529	17.2312	17.1233	12.3705	2.83999	3.15116	2.81976	2.5066	2.10949	10.0493	10.2249	10.3579	10.8564
0.113588	17.2144	17.0895	12.3705	2.90809	3.27559	2.83821	2.55994	2.19575	10.1024	10.2598	10.3928	10.8738
0.113647	17.2649	17.1402	12.3368	2.90809	3.25782	2.93047	2.61318	2.24762	10.1024	10.2946	10.4453	10.9434
0.113706	17.3154	17.1571	12.4042	3.02727	3.38225	3.00427	2.66641	2.29938	10.1555	10.3295	10.5152	10.9957
0.113765	17.248	17.1233	12.3873	3.06132	3.45335	3.04117	2.66641	2.29938	10.191	10.3469	10.585	11.0653
0.113824	17.1975	17.1571	12.4547	3.16347	3.4889	3.15188	2.77289	2.4374	10.2088	10.3991	10.6025	11.0653
0.113882	17.2985	17.1909	12.4378	3.21455	3.57778	3.17033	2.8971	2.54092	10.2265	10.3991	10.6374	11.1176
0.113941	17.349	17.1571	12.4885	3.29968	3.59556	3.29948	2.93259	2.55817	10.2442	10.4166	10.6724	11.1176
0.114	17.2649	17.1064	12.539	3.26563	3.75565	3.26258	2.96808	2.60993	10.2619	10.4688	10.6724	11.1872
0.114059	17.2312	17.1402	12.539	3.40183	3.68455	3.39174	2.95034	2.64444	10.3859	10.556	10.7073	11.2568
0.114118	17.3154	17.2247	12.6064	3.43598	3.84453	3.37329	3.05681	2.71345	10.3682	10.5211	10.7422	11.2742
0.114176	17.3322	17.1402	12.6232	3.48706	3.89786	3.48399	3.12779	2.78247	10.4213	10.5735	10.7772	11.3786
0.114235	17.3154	17.1402	12.7074	3.57219	3.95118	3.57636	3.19877	2.85148	10.4922	10.6431	10.7946	11.3786
0.114294	17.3659	17.2078	12.6232	3.60624	4.04006	3.66861	3.18103	2.88598	10.5099	10.678	10.8645	11.396
0.114353	17.4332	17.2247	12.64	3.70839	4.09339	3.68706	3.25201	2.93785	10.5453	10.7128	10.847	11.396
0.114412	17.349	17.1571	12.7242	3.74244	4.25337	3.74242	3.28761	3.02412	10.5807	10.7651	10.8994	11.4656
0.114471	17.2985	17.1571	12.6906	3.87864	4.20004	3.76087	3.42957	3.11038	10.5807	10.7999	10.9344	11.5004
0.114529	17.3827	17.2416	12.7411	3.84459	4.32447	3.87157	3.55379	3.19665	10.6161	10.8522	10.9693	11.5701
0.114588	17.349	17.1909	12.7242	3.94675	4.34225	3.89002	3.57153	3.19665	10.6693	10.8522	11.0042	11.5875
0.114647	17.2985	17.1571	12.859	3.92972	4.36003	3.96383	3.55379	3.23115	10.687	10.887	11.0392	11.6223
0.114706	17.3154	17.2585	12.7916	4.08295	4.44901	4.05608	3.62477	3.31742	10.7401	10.9393	11.0566	11.6745
0.114765	17.3827	17.2416	12.8253	4.10008	4.50234	4.07453	3.71349	3.35193	10.7224	10.9393	11.0916	11.7094
0.114824	17.3154	17.1909	12.8758	4.16818	4.59122	4.22214	3.76673	3.38643	10.7933	11.009	11.1266	11.779
0.114882	17.2817	17.2078	12.8421	4.16818	4.59122	4.24059	3.78448	3.38643	10.8464	11.009	11.179	11.8486
0.114941	17.3659	17.2585	12.8758	4.25331	4.6801	4.36986	3.80222	3.42094	10.8464	11.009	11.2139	11.866
0.115	17.3659	17.2416	12.859	4.33843	4.80453	4.33296	3.85546	3.48995	10.8818	11.0264	11.2139	11.866
0.115059	17.3154	17.2247	12.9263	4.40654	4.78675	4.49902	3.92644	3.52446	10.9351	11.0961	11.2139	11.9183
0.115118	17.3827	17.3092	12.8926	4.40654	4.87563	4.42521	4.03302	3.59347	10.9172	11.0612	11.2314	11.9357
0.115176	17.3827	17.2923	12.8926	4.47464	4.91118	4.59127	4.05076	3.62798	10.9705	11.1309	11.2838	11.9879
0.115235	17.2817	17.2247	12.9769	4.54274	5.01784	4.55437	4.06851	3.66259	11.0059	11.1309	11.3362	11.9879
0.115294	17.2649	17.2416	12.96	4.55976	5.00006	4.64662	4.104	3.78336	11.0059	11.1657	11.4235	12.0749
0.115353	17.3322	17.3092	13.0105	4.64489	5.08894	4.66507	4.26371	3.88688	11.0413	11.218	11.4061	12.0749
0.115412	17.3154	17.2416	13.0105	4.62787	5.17793	4.70198	4.2992	3.90413	11.059	11.2354	11.4585	12.0749
0.115471	17.248	17.2078	13.0274	4.73002	5.14238	4.77578	4.31694	3.93864	11.0767	11.2704	11.4759	12.0923
0.115529	17.2649	17.2754	13.0611	4.71299	5.24903	4.81268	4.2992	3.97315	11.1476	11.34	11.5109	12.1445
0.115588	17.349	17.3092	13.0442	4.8493	5.24903	4.88648	4.38792	4.00765	11.1653	11.3226	11.5458	12.1793
0.115647	17.3154	17.2416	13.1453	4.79822	5.46234	4.86803	4.45891	4.09392	11.1476	11.3575	11.5283	12.2315
0.115706	17.2649	17.2078	13.1116	4.95145	5.39124	4.97874	4.4944	4.14568	11.2539	11.3923	11.5807	12.2663
0.115765	17.2985	17.2416	13.1453	4.9174	5.48012	4.96029	4.56538	4.18018	11.2361	11.4097	11.5807	12.2489
0.115824	17.3322	17.2754	13.0947	5.00253	5.49789	5.07111	4.54763	4.18018	11.2539	11.4446	11.5982	12.2663
0.115882	17.349	17.1909	13.1791	5.07063	5.60455	5.12646	4.61861	4.21469	11.307	11.4794	11.6157	12.3012
0.115941	17.2817	17.2078	13.1453	5.12171	5.6401	5.18181	4.60087	4.23194	11.307	11.4968	11.6681	12.336
0.116	17.2985	17.2416	13.1622	5.17278	5.62232	5.27407	4.72509	4.33546	11.3424	11.5143	11.6855	12.3186
0.116059	17.3154	17.3092	13.1453	5.18981	5.72898	5.27407	4.77843	4.38733	11.3601	11.5665	11.7379	12.3534
0.116118	17.3154	17.2416	13.2127	5.29196	5.72898	5.38477	4.81392	4.40458	11.431	11.6014	11.7554	12.4056
0.116176	17.248	17.174	13.1791	5.30899	5.87129	5.32942	4.84941	4.38733	11.431	11.5491	11.7903	12.4056
0.116235	17.248	17.1571	13.2464	5.32601	5.83563	5.45857	4.84941	4.42184	11.4664	11.6014	11.8078	12.4405
0.116294	17.2985	17.2247	13.1959	5.42816	5.9424	5.49548	4.95588	4.49085	11.5018	11.6188	11.8078	12.4579
0.116353	17.3154	17.2078	13.2464	5.44519	5.99573	5.55083	5.00912	4.54261	11.431	11.6362	11.8078	12.4579
0.116412	17.2985	17.174	13.2969	5.51339	6.10238	5.62463	5.04461	4.62887	11.5018	11.671	11.8078	12.4753
0.116471	17.2312	17.174	13.2969	5.56447	6.10238	5.62463	5.11559	4.66338	11.5549	11.6885	11.7903	12.4579
0.116529	17.248	17.2078	13.3138	5.53042	6.13793	5.67998	5.18657	4.73239	11.5727	11.7059	11.8253	12.4927
0.116588	17.2817	17.2078	13.2464	5.61555	6.13793	5.69844	5.23981	4.74965	11.6081	11.7233	11.8778	12.5275
0.116647	17.2817	17.174	13.3475	5.5815	6.29791	5.73534	5.22206	4.7669	11.6613	11.7581	11.8952	12.5797
0.116706	17.2312	17.1233	13.3138	5.75175	6.22681	5.79069	5.22206	4.7669	11.679	11.793	11.9476	12.5971
0.116765	17.248	17.1571	13.3643	5.68365	6.33346	5.77224	5.29304	4.83591	11.6613	11.8104	11.9476	12.6145
0.116824	17.2817	17.2078	13.3306	5.7858	6.29791	5.88306	5.36403	4.88767	11.6613	11.8452	11.9651	12.6493
0.116882	17.349	17.1909	13.398	5.80283	6.40457	5.84616	5.45286	4.92218	11.6967	11.8278	11.9826	12.6319
0.116941	17.248	17.1402	13.398	5.81985	6.42234	5.91996	5.41726	4.90492	11.6967	11.8452	12	12.6493
0.117	17.248	17.1571	13.4317	5.87093	6.44012	6.01221	5.41726	4.97394	11.7499	11.8801	12	12.6668
0.117059	17.2817	17.1909	13.3643	5.922	6.529	6.01221	5.41726	4.99119	11.7499	11.9149	12.0175	12.6668
0.117118	17.2985	17.174	13.4317	5.99011	6.529	6.12292	5.47061	5.07756	11.7499	11.9149	12.0175	12.6842
0.117176	17.248	17.1571	13.4148	5.99011	6.58244	6.06757	5.48835	5.09481	11.7499	11.9323	12	12.6668
0.117235	17.1807	17.1233	13.4654	6.02416	6.56455	6.21517	5.54159	5.12932	11.8207	11.9673	12.0699	12.719
0.117294	17.1975	17.174	13.3811	6.09226	6.60021	6.12292	5.63031	5.16383	11.7853	11.9323	12.0874	12.719
0.117353	17.2649	17.1909	13.4485	6.05821	6.65354	6.25207	5.68355	5.14657	11.8207	11.9499	12.1048	12.7364
0.117412	17.2312	17.1064	13.4485	6.17749	6.77797	6.28898	5.70129	5.16383	11.8207	12.0021	12.1048	12.719
[truncated: 2,003 more rows]

## Sheet: SSEDcough
SSED cough (syrinx with stenosis model distensible)
Relative pressure in mmHg
time	Psas 4cm	Psas 8cm	Psas 12 cm	Psas 16 cm	Psas 20 cm	Psas 24 cm	Psas 28 cm	Psas 32 cm	Psyrinx 12 cm	Psyrinx 16 cm	Psyrinx 20 cm	Psyrinx 24 cm
0	-0.0896471	-0.0760916	-0.00725516	0.00557809	-0.055652	0.0745163	-0.0446695	-0.0521598	-0.00312594	0.023584	0.0210305	0.0252495
5.88235e-05	-0.0277329	-0.0138771	0.0235793	-0.0100991	-0.00889331	0.0122285	-0.0136109	0.0099583	-0.0187429	0.0392759	-0.0418299	-0.021518
0.000117647	0.0342768	0.0172301	-0.00725516	0.00557809	0.00669291	0.0900882	0.00191832	-0.00557124	-0.0187429	-0.0077998	-0.0103997	0.0252495
0.000176471	0.00331968	-0.0294307	0.0544137	0.0369324	0.0534516	0.0745163	0.0174476	0.0099583	-0.0187429	-0.0234917	0.0367456	0.0409349
0.000235294	-0.05869	-0.0294307	0.00816206	0.0369324	-0.00889331	0.0278005	0.0174476	-0.00557124	-0.0343598	-0.0077998	0.0210305	0.00966031
0.000294118	-0.0432115	0.0016765	0.0544137	-0.0257762	-0.00889331	0.0433724	-0.0136109	-0.00557124	-0.0187429	0.0078921	0.0367456	0.0252495
0.000352941	0.00331968	0.063987	-0.0535068	0.0526096	-0.055652	0.0745163	-0.0136109	-0.00557124	0.012491	-0.0391836	0.0053154	0.0409349
0.000411765	0.0342768	0.0484333	0.0235793	-0.0100991	0.0378653	0.0433724	-0.0446695	-0.0211008	-0.0187429	-0.0548755	0.0210305	0.0252495
0.000470588	-0.0432115	-0.0138771	0.0235793	0.00557809	-0.0244795	0.121232	-0.0912573	-0.0366303	0.012491	-0.0234917	-0.0103997	0.0409349
0.000529412	-0.0432115	0.0016765	0.0235793	0.0369324	0.00669291	0.0589443	-0.0601987	0.0099583	0.0281079	-0.0391836	-0.0261148	0.0252495
0.000588235	0.00331968	0.0327837	-0.0380896	-0.0100991	-0.0244795	0.0589443	-0.0136109	0.0254878	0.0437249	-0.0391836	0.0053154	0.0565241
0.000647059	0.0342768	0.0172301	0.0389965	0.00557809	0.0222791	0.0589443	0.0174476	0.0565469	0.012491	-0.0234917	0.0053154	0.0252495
0.000705882	-0.0432115	-0.0138771	-0.00725516	0.00557809	-0.0244795	-0.0344873	0.0174476	0.0099583	0.0437249	-0.0234917	-0.0103997	0.00966031
0.000764706	-0.0896471	-0.0449843	0.0544137	-0.0884849	0.00669291	-0.0189153	0.00191832	-0.00557124	0.0281079	-0.0234917	-0.0261148	0.0409349
0.000823529	-0.0432115	0.0016765	-0.0380896	0.00557809	-0.0868244	0.0278005	0.0174476	-0.00557124	0.0749587	0.0078921	0.0053154	0.0409349
0.000882353	0.0342768	-0.0138771	0.0235793	-0.0728078	0.0222791	-0.00334339	0.0174476	-0.00557124	0.0281079	-0.0548755	0.0053154	0.00966031
0.000941176	-0.0432115	-0.0605379	0.0235793	-0.0414534	0.00669291	0.0433724	-0.0291402	-0.0211008	0.012491	-0.0391836	0.0210305	0.00966031
0.001	-0.05869	-0.0605379	0.0235793	0.00557809	0.00669291	0.0278005	0.00191832	0.0099583	0.0437249	-0.0077998	0.0210305	0.00966031
0.00105882	-0.0122544	-0.0138771	-0.00725516	-0.0100991	-0.0244795	0.0278005	0.00191832	0.0254878	-0.00312594	-0.0234917	0.0524607	0.0409349
0.00111765	0.0187982	0.0484333	0.0389965	0.00557809	0.0378653	0.0745163	0.0174476	0.0410174	-0.00312594	-0.0391836	0.0053154	-0.021518
0.00117647	0.00331968	-0.0138771	-0.00725516	0.0526096	-0.0244795	0.0122285	0.0640354	0.0254878	-0.00312594	-0.0234917	-0.0261148	-0.021518
0.00123529	-0.0432115	-0.0449843	0.0235793	-0.0414534	-0.00889331	0.0278005	0.0329768	0.0099583	-0.0187429	-0.0077998	-0.0103997	0.0252495
0.00129412	-0.0432115	0.0016765	-0.0689241	0.0369324	-0.0712382	0.0745163	0.00191832	-0.0366303	-0.0343598	-0.0234917	0.0210305	0.0409349
0.00135294	0.0187982	0.0484333	0.00816206	-0.0100991	0.0534516	0.0122285	0.00191832	-0.0366303	-0.00312594	-0.0077998	-0.0103997	-0.0371072
0.00141176	-0.0277329	-0.0294307	-0.0226724	0.00557809	0.0222791	-0.00334339	-0.0291402	-0.0521598	-0.0187429	-0.0548755	0.0210305	-0.00592887
0.00147059	-0.05869	-0.0449843	0.00816206	0.00557809	0.00669291	0.0278005	0.00191832	-0.00557124	-0.0187429	-0.0234917	0.0210305	0.00966031
0.00152941	-0.0277329	0.0327837	-0.0226724	-0.0257762	-0.00889331	-0.00334339	0.00191832	0.0099583	-0.00312594	-0.0391836	0.0367456	-0.00592887
0.00158824	0.0497553	0.0795406	0.0389965	0.00557809	0.00669291	0.0433724	0.00191832	0.0565469	-0.00312594	-0.0548755	0.0053154	-0.00592887
0.00164706	0.0187982	0.0172301	-0.00725516	0.0212553	-0.0244795	-0.00334339	0.0485061	-0.00557124	-0.0343598	-0.0548755	-0.0103997	-0.00592887
0.00170588	-0.05869	-0.0138771	0.0389965	-0.0414534	-0.0244795	0.0745163	-0.0136109	-0.00557124	-0.0187429	-0.0234917	0.0210305	0.0252495
0.00176471	-0.0432115	0.0172301	-0.0380896	0.0212553	-0.0712382	0.0745163	-0.0446695	-0.0211008	-0.0187429	-0.0234917	0.0210305	0.0409349
0.00182353	0.0187982	0.063987	0.00816206	-0.0414534	-0.00889331	0.0278005	0.0174476	0.0099583	-0.0187429	-0.0391836	-0.0103997	-0.00592887
0.00188235	-0.0122544	-0.0138771	0.00816206	0.0212553	0.00669291	0.10566	-0.0291402	-0.0211008	-0.0187429	-0.0077998	0.0053154	0.0409349
0.00194118	-0.0741685	-0.0449843	0.069831	0.0526096	-0.00889331	0.0433724	0.0329768	0.0099583	-0.0343598	-0.0391836	0.0367456	0.0252495
0.002	-0.0122544	0.0016765	0.00816206	-0.0100991	0.00669291	0.0122285	0.00191832	0.0099583	-0.0343598	-0.0234917	0.0053154	0.00966031
0.00205882	0.0497553	0.0327837	0.0389965	0.0212553	-0.0244795	0.10566	0.0329768	0.0099583	-0.0187429	-0.0077998	-0.0103997	-0.00592887
0.00211765	0.0497553	0.0172301	-0.0226724	0.00557809	0.0378653	0.0122285	0.0174476	-0.0211008	-0.0655937	-0.0391836	0.0053154	0.0409349
0.00217647	-0.0122544	-0.0138771	0.0389965	-0.0571306	-0.0244795	0.0745163	-0.0291402	-0.0521598	-0.0655937	-0.0234917	0.0367456	0.0252495
0.00223529	0.0187982	0.0327837	-0.00725516	0.0212553	-0.0244795	0.0900882	-0.0601987	-0.0211008	0.012491	-0.0077998	-0.0103997	0.0252495
0.00229412	0.0497553	0.0484333	-0.0226724	-0.0257762	0.00669291	0.0589443	-0.0136109	0.0099583	-0.0343598	-0.0234917	-0.0103997	0.0409349
0.00235294	0.0342768	0.0172301	0.00816206	0.00557809	0.0534516	0.10566	0.00191832	-0.0211008	-0.0343598	0.0078921	-0.0103997	0.0565241
0.00241176	-0.0277329	-0.0294307	0.0389965	0.0369324	0.0222791	0.0900882	0.0174476	0.0099583	-0.0343598	-0.0077998	0.0367456	0.0252495
0.00247059	0.0187982	0.0016765	-0.0226724	-0.0571306	0.0534516	0.0122285	0.0174476	0.0254878	-0.0655937	-0.0391836	0.0210305	0.0252495
0.00252941	0.0342768	0.0484333	0.00816206	0.00557809	-0.00889331	0.0900882	0.0174476	0.0410174	-0.0655937	-0.0391836	0.0210305	0.00966031
0.00258824	0.00331968	-0.0294307	0.0235793	-0.0257762	0.0690378	0.0278005	-0.0291402	-0.00557124	-0.0655937	-0.0705674	0.0367456	0.0409349
0.00264706	-0.0741685	-0.0605379	0.0235793	0.00557809	-0.00889331	0.0589443	-0.0912573	-0.0211008	-0.0655937	-0.0705674	0.0210305	0.00966031
0.00270588	-0.0432115	-0.0138771	0.00816206	-0.0100991	0.0378653	0.0433724	-0.0446695	-0.00557124	-0.0343598	-0.0391836	-0.0261148	-0.021518
0.00276471	0.00331968	0.0016765	0.00816206	-0.0257762	0.0222791	0.0278005	-0.0291402	-0.00557124	-0.00312594	-0.0548755	0.0210305	0.0252495
0.00282353	0.00331968	-0.0605379	0.100665	-0.0571306	0.084624	0.0122285	-0.0446695	-0.00557124	-0.0343598	-0.0548755	0.0367456	0.0252495
0.00288235	-0.0277329	-0.0760916	0.0389965	-0.0100991	-0.00889331	-0.0189153	-0.0136109	-0.0366303	0.012491	-0.0391836	-0.0103997	0.00966031
0.00294118	0.0342768	-0.0449843	0.0389965	-0.0728078	0.0378653	-0.0189153	-0.0136109	-0.0211008	-0.00312594	-0.0391836	-0.0103997	0.0252495
0.003	0.0807124	-0.0138771	-0.0226724	0.00557809	-0.0400658	0.0433724	0.00191832	-0.00557124	-0.00312594	-0.0705674	0.0210305	0.0409349
0.00305882	0.0187982	-0.0449843	0.0544137	-0.0414534	0.0690378	0.0122285	-0.0136109	-0.0366303	-0.00312594	-0.0548755	-0.0418299	0.00966031
0.00311765	-0.0432115	-0.0449843	0.0389965	0.00557809	-0.0244795	0.0589443	-0.0446695	-0.0366303	-0.00312594	-0.0548755	-0.0103997	0.0252495
0.00317647	0.0497553	0.0172301	0.0235793	-0.0257762	0.00669291	0.0433724	0.0174476	0.0410174	-0.0187429	-0.0705674	-0.0103997	0.00966031
0.00323529	0.0961909	0.0327837	0.0389965	-0.0100991	0.0534516	0.0122285	0.0174476	0.0254878	-0.0187429	-0.0391836	-0.0418299	0.00966031
0.00329412	0.0187982	-0.0294307	0.100665	0.00557809	0.0378653	0.0589443	0.0174476	0.0099583	-0.0187429	-0.0234917	-0.0103997	0.00966031
0.00335294	0.0187982	-0.0138771	0.00816206	-0.0257762	0.00669291	-0.0189153	0.00191832	0.0254878	-0.00312594	-0.0234917	-0.0418299	0.00966031
0.00341176	0.0652338	0.0016765	0.0852482	-0.0571306	0.00669291	0.0745163	-0.0136109	0.0099583	0.012491	-0.0077998	-0.0103997	0.0252495
0.00347059	0.0807124	0.0327837	-0.00725516	0.0369324	0.0534516	0.0278005	-0.0446695	-0.0211008	0.012491	0.0078921	-0.0103997	-0.021518
0.00352941	-0.0122544	-0.0449843	0.0852482	0.00557809	0.0534516	0.0433724	-0.075728	-0.00557124	0.0281079	0.0078921	-0.0261148	-0.0526964
0.00358824	0.0187982	-0.0294307	0.00816206	0.0212553	0.0534516	0.0589443	-0.075728	0.0099583	0.0437249	0.0392759	-0.0103997	-0.00592887
0.00364706	0.0497553	0.0016765	0.0235793	-0.0100991	0.00669291	-0.00334339	0.0174476	0.0099583	-0.0187429	0.0078921	-0.0103997	0.00966031
0.00370588	0.0807124	-0.0294307	0.0544137	-0.0414534	0.0378653	-0.00334339	0.0174476	0.0099583	-0.0187429	0.0078921	-0.0418299	0.00966031
0.00376471	-0.0432115	-0.0760916	0.069831	0.0369324	-0.0712382	-0.00334339	0.00191832	-0.00557124	0.012491	0.023584	-0.0418299	0.00966031
0.00382353	0.0187982	-0.0760916	0.0389965	-0.0571306	-0.0244795	-0.0656311	0.00191832	-0.0211008	-0.00312594	-0.0234917	-0.0103997	0.0252495
0.00388235	0.0497553	0.0016765	0.0235793	0.0212553	-0.00889331	0.0433724	-0.0291402	-0.0211008	-0.00312594	0.023584	-0.0103997	0.00966031
0.00394118	0.0497553	-0.0605379	0.0852482	-0.0100991	0.0534516	-0.0500592	-0.0446695	-0.0211008	0.012491	0.023584	-0.0261148	-0.00592887
0.004	-0.0122544	-0.0760916	0.0389965	-0.0414534	-0.00889331	-0.00334339	-0.0446695	0.0099583	-0.0187429	-0.0077998	0.0053154	0.0565241
0.00405882	0.0342768	0.0016765	0.0544137	-0.0257762	0.00669291	0.0278005	0.00191832	0.0720765	-0.00312594	0.0078921	-0.0103997	-0.00592887
0.00411765	0.0652338	0.0172301	0.0235793	-0.0571306	-0.0244795	-0.0189153	0.00191832	0.0410174	-0.00312594	-0.0234917	-0.0418299	-0.021518
0.00417647	-0.0277329	-0.0449843	0.069831	-0.0728078	0.0378653	0.0278005	-0.0446695	-0.00557124	-0.0343598	-0.0077998	-0.0103997	-0.00592887
0.00423529	0.00331968	-0.0449843	0.00816206	-0.0257762	0.00669291	-0.00334339	-0.0291402	-0.00557124	0.012491	-0.0077998	0.0210305	0.0252495
0.00429412	0.0342768	0.0016765	0.0852482	-0.0571306	0.0378653	0.0278005	-0.0291402	0.0254878	-0.0187429	-0.0548755	0.0367456	0.0409349
0.00435294	0.0497553	-0.0138771	0.0235793	0.0212553	0.0222791	0.0278005	-0.0291402	0.0254878	-0.0499767	-0.0234917	0.0053154	0.00966031
0.00441176	-0.0277329	-0.0605379	0.116083	-0.0257762	0.00669291	0.0278005	-0.0136109	0.0254878	-0.0343598	-0.0391836	-0.0261148	0.0721132
0.00447059	-0.05869	-0.0138771	0.00816206	0.0212553	0.00669291	0.0433724	-0.0291402	0.0254878	-0.0343598	-0.0391836	0.0367456	0.0721132
0.00452941	0.0187982	0.0172301	0.0389965	0.0212553	-0.00889331	0.0278005	0.00191832	0.0099583	-0.0187429	-0.0234917	-0.0103997	-0.021518
0.00458824	0.00331968	-0.0605379	0.00816206	-0.0100991	0.0378653	0.0122285	-0.0601987	-0.0211008	0.0437249	-0.0548755	0.0367456	0.0409349
0.00464706	-0.05869	-0.107199	0.0544137	0.0369324	-0.0244795	0.0589443	-0.0601987	-0.0211008	0.0281079	-0.0548755	0.0524607	0.0877024
0.00470588	0.00331968	-0.0449843	0.0544137	-0.0257762	0.0378653	-0.00334339	-0.0291402	0.0254878	0.0281079	-0.0548755	0.0210305	0.0409349
0.00476471	0.0497553	-0.0294307	0.069831	0.0212553	-0.0244795	0.0433724	-0.0291402	0.0410174	0.012491	-0.0391836	0.0053154	0.0409349
0.00482353	0.00331968	-0.0760916	0.069831	-0.0100991	0.0534516	-0.0189153	0.0329768	0.0720765	0.012491	-0.0548755	-0.0103997	0.00966031
0.00488235	-0.05869	-0.0449843	0.069831	-0.0100991	-0.0244795	0.0278005	0.0485061	0.0410174	0.0281079	-0.0548755	-0.0103997	0.0252495
0.00494118	0.0187982	0.0172301	0.0389965	0.0212553	0.0222791	0.0122285	0.0485061	0.0565469	0.012491	-0.0862593	-0.0418299	-0.021518
0.005	0.0342768	-0.0138771	0.0235793	-0.0100991	0.0222791	0.0122285	0.0174476	0.0410174	0.012491	-0.0862593	-0.0261148	-0.00592887
0.00505882	-0.0432115	-0.0916452	0.0852482	-0.0100991	0.0534516	0.0589443	-0.0136109	0.0254878	0.0281079	-0.0548755	0.0210305	0.0252495
0.00511765	-0.0277329	0.0016765	0.0235793	0.0212553	-0.0244795	-0.0189153	0.0174476	0.0410174	-0.0187429	-0.101951	0.0053154	-0.00592887
0.00517647	0.0342768	0.0172301	0.0544137	-0.0414534	0.00669291	0.0122285	0.0485061	0.087606	-0.0343598	-0.0705674	-0.0261148	-0.00592887
0.00523529	0.00331968	-0.0294307	-0.00725516	0.0369324	-0.0244795	-0.00334339	0.0329768	0.0410174	-0.0187429	-0.0705674	0.0053154	0.0252495
0.00529412	-0.05869	-0.0294307	0.0544137	-0.0414534	-0.00889331	-0.0189153	0.00191832	-0.00557124	-0.0499767	-0.0705674	-0.0103997	-0.00592887
0.00535294	-0.0277329	0.0327837	-0.0226724	-0.0100991	-0.00889331	0.0122285	-0.075728	0.0099583	-0.0187429	0.0078921	-0.0261148	-0.00592887
0.00541176	0.0187982	0.0016765	-0.00725516	0.0212553	-0.00889331	-0.0500592	0.00191832	0.0254878	-0.0343598	-0.0391836	-0.0418299	0.00966031
0.00547059	-0.0432115	-0.0605379	0.0544137	-0.0414534	0.0378653	-0.0189153	0.00191832	0.0254878	-0.0655937	-0.0234917	0.0210305	0.0721132
0.00552941	-0.0741685	-0.0294307	0.0389965	0.0369324	-0.102411	-0.0189153	0.00191832	0.0565469	-0.0343598	-0.0234917	0.0210305	0.00966031
0.00558824	0.0187982	0.0016765	0.00816206	-0.0728078	-0.0244795	-0.0656311	0.0174476	0.0410174	-0.0655937	-0.0862593	0.0210305	0.0252495
0.00564706	-0.0122544	-0.0449843	0.0235793	-0.0100991	-0.055652	0.0122285	-0.0291402	0.0099583	-0.0499767	-0.0391836	0.0210305	0.0721132
0.00570588	-0.05869	-0.0605379	0.0389965	-0.0571306	-0.0244795	-0.0656311	-0.075728	0.0099583	-0.0343598	-0.0391836	0.0053154	0.0409349
0.00576471	-0.05869	-0.0138771	0.0235793	-0.0571306	-0.0712382	-0.0189153	-0.075728	-0.00557124	-0.0499767	-0.0548755	-0.0103997	0.0409349
0.00582353	0.00331968	0.0016765	0.069831	0.00557809	0.00669291	0.0122285	-0.0446695	0.0254878	-0.0655937	-0.0391836	0.0053154	0.0565241
0.00588235	-0.0432115	-0.0605379	0.0852482	-0.0100991	-0.0244795	-0.00334339	-0.0601987	0.0099583	-0.0968276	-0.0391836	-0.0103997	0.0409349
0.00594118	-0.05869	-0.0294307	0.0852482	-0.0100991	-0.0712382	0.0122285	-0.0446695	0.0410174	-0.0812106	-0.0077998	-0.0261148	-0.00592887
0.006	0.0342768	0.0327837	-0.00725516	0.00557809	-0.0244795	-0.0344873	-0.0136109	0.0410174	-0.0499767	0.0078921	-0.0261148	-0.00592887
0.00605882	0.0187982	-0.0449843	0.0389965	-0.0414534	-0.0244795	0.0122285	-0.0446695	-0.00557124	-0.0343598	-0.0705674	-0.0103997	0.0252495
0.00611765	-0.0277329	-0.0605379	-0.0226724	0.0369324	-0.0244795	-0.0189153	-0.0601987	-0.00557124	-0.0499767	-0.0391836	-0.057545	0.0252495
0.00617647	-0.0277329	-0.0138771	-0.0226724	-0.0257762	-0.0712382	0.0122285	0.00191832	0.0410174	-0.00312594	-0.0548755	-0.0732601	0.0252495
0.00623529	0.0497553	0.0016765	0.0235793	-0.0100991	0.00669291	0.0278005	0.0485061	0.0254878	-0.0499767	-0.0705674	-0.0418299	0.0721132
0.00629412	-0.0432115	-0.0449843	-0.0226724	0.0369324	-0.055652	-0.00334339	0.0640354	-0.0211008	-0.0655937	-0.0391836	-0.0261148	0.00966031
0.00635294	-0.0432115	-0.0449843	0.00816206	-0.0571306	-0.0400658	0.0278005	0.0329768	-0.0366303	-0.0499767	-0.0548755	-0.057545	0.0252495
0.00641176	0.00331968	-0.0138771	-0.0843413	0.0212553	-0.055652	0.0278005	0.0174476	-0.0211008	-0.0499767	-0.0548755	-0.0418299	0.00966031
0.00647059	0.0187982	-0.0605379	0.0544137	-0.0414534	0.0222791	0.0122285	-0.0136109	-0.00557124	-0.0499767	-0.0391836	-0.0418299	-0.021518
0.00652941	-0.0277329	-0.0605379	0.00816206	-0.0100991	-0.00889331	0.0278005	-0.0291402	0.0099583	-0.0655937	-0.0234917	-0.0261148	-0.021518
0.00658824	0.0187982	0.0016765	0.0389965	-0.0414534	-0.0400658	-0.0189153	0.0485061	0.0565469	-0.0655937	-0.0077998	-0.057545	-0.00592887
0.00664706	0.0652338	0.0327837	0.0235793	-0.0571306	-0.00889331	0.0278005	0.0174476	0.0410174	-0.0655937	-0.0391836	-0.0103997	0.0252495
0.00670588	-0.0122544	-0.0449843	0.0389965	0.00557809	-0.0400658	0.0278005	0.00191832	0.0099583	-0.0812106	-0.0548755	-0.0418299	-0.00592887
0.00676471	-0.0277329	-0.0138771	-0.00725516	-0.0728078	-0.00889331	-0.00334339	-0.0446695	0.0254878	-0.0655937	-0.0391836	-0.057545	-0.00592887
0.00682353	0.0187982	0.0016765	-0.00725516	0.00557809	-0.055652	0.0745163	-0.0446695	0.0099583	-0.0655937	-0.0548755	0.0053154	0.0409349
0.00688235	0.00331968	-0.0605379	0.0389965	-0.0100991	0.0534516	-0.0189153	0.00191832	0.0410174	-0.112444	-0.0862593	-0.0732601	-0.00592887
0.00694118	-0.0896471	-0.0605379	0.00816206	-0.0100991	-0.0400658	0.0122285	0.00191832	0.0410174	-0.0968276	-0.0234917	-0.0261148	0.0252495
0.007	-0.0277329	-0.0138771	-0.0226724	0.00557809	-0.055652	0.0433724	0.0485061	0.0720765	-0.0812106	-0.0391836	0.0053154	0.0252495
0.00705882	0.0342768	-0.0294307	-0.0843413	-0.0257762	-0.055652	0.0278005	-0.0136109	0.0254878	-0.0968276	-0.0234917	-0.0418299	-0.00592887
0.00711765	-0.0896471	-0.0916452	0.0235793	0.00557809	-0.102411	0.0745163	-0.075728	0.0099583	-0.0812106	0.0078921	-0.0103997	0.0252495
0.00717647	-0.0741685	-0.0294307	-0.0689241	0.00557809	-0.0712382	-0.0344873	-0.0601987	0.0254878	-0.0812106	-0.0234917	0.0210305	0.0409349
0.00723529	0.0187982	0.0172301	0.00816206	0.00557809	-0.055652	0.0278005	-0.0136109	0.0099583	-0.0968276	-0.0234917	0.0053154	0.0565241
0.00729412	-0.0122544	-0.0605379	0.0389965	0.0212553	-0.0244795	-0.0344873	0.0174476	0.0254878	-0.112444	-0.0391836	0.0053154	0.0252495
0.00735294	-0.05869	-0.0605379	-0.00725516	-0.0414534	-0.102411	-0.00334339	0.0329768	-0.00557124	-0.0812106	-0.0234917	0.0053154	0.0409349
0.00741176	0.0187982	0.0016765	-0.0226724	-0.0257762	-0.055652	0.0433724	-0.0136109	-0.0211008	-0.0499767	-0.0077998	0.0053154	0.0565241
0.00747059	-0.0122544	-0.0449843	-0.0535068	0.00557809	-0.0400658	-0.0189153	0.0174476	-0.00557124	-0.0812106	-0.0391836	-0.0418299	0.0409349
0.00752941	-0.0896471	-0.0605379	0.0544137	-0.0414534	-0.00889331	0.0278005	0.00191832	0.0099583	-0.0968276	-0.0391836	-0.0261148	0.0721132
0.00758824	-0.0432115	-0.0138771	-0.0380896	0.0212553	-0.0712382	0.0433724	0.0174476	0.0565469	-0.0812106	-0.0391836	0.0210305	0.0721132
0.00764706	0.0187982	0.0172301	0.0235793	-0.0571306	-0.0244795	-0.0189153	0.0640354	0.0565469	-0.0968276	-0.0548755	-0.0103997	0.00966031
0.00770588	-0.0432115	-0.0449843	-0.00725516	-0.0257762	-0.0400658	-0.00334339	0.0329768	0.0099583	-0.0812106	0.0078921	0.0053154	0.00966031
0.00776471	-0.105126	-0.0605379	0.0389965	-0.0257762	-0.0712382	0.0122285	0.0329768	0.0254878	-0.0499767	-0.0234917	0.0053154	0.0409349
0.00782353	-0.05869	0.0016765	-0.0380896	-0.0884849	-0.0400658	-0.0500592	-0.0136109	-0.00557124	-0.0812106	-0.0391836	0.0053154	-0.00592887
0.00788235	0.00331968	-0.0138771	0.0389965	-0.0257762	-0.0712382	0.0433724	-0.0136109	0.0099583	-0.0655937	-0.0234917	-0.0261148	-0.0371072
0.00794118	-0.0277329	-0.0449843	-0.0226724	0.0682868	-0.0244795	-0.00334339	0.0174476	0.0254878	-0.0655937	-0.0548755	-0.0103997	-0.00592887
0.008	-0.0896471	-0.0916452	0.0852482	-0.0100991	-0.0400658	-0.0189153	0.0174476	0.0410174	-0.128061	-0.0548755	-0.0103997	0.0252495
0.00805882	-0.0741685	0.0016765	-0.00725516	0.0369324	-0.0400658	0.0122285	0.0329768	0.0254878	-0.0968276	-0.0391836	0.0053154	0.0409349
0.00811765	0.00331968	0.0172301	-0.00725516	0.0526096	-0.0868244	-0.0189153	0.0795646	0.0720765	-0.0968276	-0.0548755	-0.0418299	-0.00592887
0.00817647	0.00331968	-0.0138771	-0.0535068	-0.0257762	-0.00889331	-0.0656311	0.0950939	0.0410174	-0.0968276	-0.0705674	-0.0103997	0.0252495
0.00823529	-0.105126	-0.0294307	0.0235793	0.00557809	-0.055652	-0.00334339	0.0329768	0.0410174	-0.0968276	-0.0234917	0.0210305	0.0565241
0.00829412	-0.0896471	0.0172301	-0.0689241	0.0369324	-0.0712382	-0.0656311	0.00191832	0.0410174	-0.0812106	-0.0077998	0.0210305	0.00966031
0.00835294	-0.0432115	0.0172301	-0.0226724	-0.0414534	-0.0712382	-0.00334339	-0.0291402	0.0565469	-0.0812106	-0.0077998	-0.0103997	-0.0371072
0.00841176	-0.0277329	-0.0138771	-0.0380896	0.0369324	-0.055652	0.0278005	-0.0291402	0.0099583	-0.0812106	0.0078921	0.0053154	-0.0371072
0.00847059	-0.0896471	-0.0605379	0.0389965	0.0212553	-0.055652	-0.00334339	-0.0136109	0.0410174	-0.0499767	0.023584	0.0053154	-0.021518
0.00852941	-0.0896471	-0.0605379	-0.00725516	-0.0414534	-0.055652	-0.0189153	0.0174476	-0.00557124	-0.112444	-0.0077998	-0.0103997	-0.0371072
0.00858824	-0.0432115	-0.0138771	0.0235793	-0.0100991	-0.0868244	0.0433724	0.0950939	0.0410174	-0.0812106	-0.0077998	-0.0418299	-0.0371072
0.00864706	0.0187982	0.0484333	-0.0535068	0.0212553	-0.0400658	-0.0500592	0.110623	0.0099583	-0.0655937	-0.0391836	-0.0103997	-0.021518
0.00870588	-0.0432115	-0.0605379	0.00816206	-0.0257762	-0.055652	-0.0344873	0.0795646	-0.0211008	-0.128061	-0.0391836	0.0053154	-0.00592887
0.00876471	-0.0741685	-0.0605379	-0.0380896	0.0212553	-0.0868244	-0.00334339	0.0174476	-0.0366303	-0.112444	-0.0234917	-0.0103997	-0.0526964
0.00882353	-0.0122544	0.0172301	0.00816206	-0.0100991	-0.102411	-0.0344873	0.0174476	-0.00557124	-0.0968276	0.0078921	-0.0418299	-0.0526964
0.00888235	0.00331968	0.0327837	-0.0380896	-0.0414534	-0.055652	-0.0656311	0.0174476	-0.0211008	-0.112444	-0.0077998	-0.0261148	-0.021518
0.00894118	-0.0432115	0.0016765	0.0389965	0.00557809	-0.0712382	-0.00334339	0.0174476	0.0099583	-0.0812106	-0.0077998	-0.0103997	0.0252495
0.009	-0.105126	0.0016765	0.0235793	0.00557809	-0.0400658	-0.0812031	-0.0136109	0.0254878	-0.0499767	-0.0234917	-0.0103997	-0.00592887
0.00905882	-0.0896471	0.0016765	0.0852482	-0.0414534	-0.0868244	-0.0189153	0.0329768	0.0565469	-0.0499767	-0.0548755	-0.0261148	-0.00592887
0.00911765	-0.05869	0.0484333	-0.0226724	0.00557809	-0.055652	-0.0189153	0.0795646	0.0565469	-0.0499767	-0.0234917	0.0053154	-0.00592887
0.00917647	-0.0432115	-0.0138771	0.0544137	-0.0571306	-0.055652	-0.0344873	0.0485061	0.0099583	-0.0187429	-0.0077998	0.0367456	-0.00592887
0.00923529	-0.120604	-0.0294307	0.00816206	-0.0571306	-0.0712382	-0.0500592	-0.0446695	-0.0521598	-0.0499767	-0.0548755	0.0053154	-0.00592887
0.00929412	-0.120604	0.0016765	-0.0226724	-0.0100991	-0.102411	-0.0189153	0.00191832	-0.0366303	-0.0499767	-0.0234917	-0.0261148	-0.00592887
0.00935294	-0.0741685	0.063987	-0.0380896	-0.0414534	-0.0400658	-0.0812031	-0.0136109	-0.00557124	-0.0499767	-0.0391836	0.0053154	0.0409349
0.00941176	-0.0432115	0.0327837	0.0389965	0.00557809	-0.055652	-0.0189153	-0.0136109	0.0254878	-0.0968276	-0.0705674	0.0367456	0.0252495
0.00947059	-0.0741685	0.0016765	0.00816206	0.00557809	-0.055652	-0.0812031	0.00191832	0.0099583	-0.112444	-0.0391836	0.0053154	0.00966031
0.00952941	-0.0741685	-0.0294307	0.0544137	-0.0257762	-0.0868244	-0.0344873	-0.0136109	0.0254878	-0.0812106	-0.0548755	0.0053154	0.0252495
0.00958824	-0.0122544	0.0172301	-0.0380896	0.00557809	-0.055652	-0.00334339	0.0174476	0.0099583	-0.0655937	-0.0548755	0.0681758	0.0565241
0.00964706	0.00331968	0.0172301	0.0235793	-0.0100991	-0.055652	-0.0500592	0.0329768	0.0099583	-0.0655937	-0.0391836	0.0053154	-0.00592887
0.00970588	-0.0432115	-0.0138771	-0.00725516	-0.0257762	-0.055652	-0.0812031	-0.0446695	-0.0366303	-0.0187429	0.0078921	0.0367456	0.00966031
0.00976471	-0.105126	-0.0294307	0.0235793	0.0212553	-0.102411	-0.0189153	0.00191832	0.0099583	-0.0499767	0.0078921	0.0367456	0.0252495
0.00982353	-0.0122544	0.0484333	-0.0226724	-0.0100991	-0.0244795	-0.0500592	0.0329768	0.0254878	-0.0499767	-0.0234917	0.0367456	0.0409349
0.00988235	0.0187982	0.0484333	0.00816206	0.0369324	-0.0400658	0.0278005	0.0640354	0.0565469	-0.0655937	-0.0234917	0.0210305	-0.00592887
0.00994118	-0.0277329	0.0016765	0.00816206	0.0212553	-0.00889331	-0.0500592	0.0640354	0.0565469	-0.0968276	-0.0548755	0.0053154	-0.00592887
0.01	-0.0432115	0.0016765	-0.00725516	0.00557809	-0.055652	0.0122285	0.0795646	0.0720765	-0.0812106	-0.0234917	0.0210305	0.00966031
0.0100588	0.0342768	0.0795406	-0.0380896	0.00557809	-0.0400658	-0.00334339	0.0795646	0.0410174	-0.0343598	-0.0077998	0.0210305	-0.00592887
0.0101176	0.0497553	0.0484333	-0.0380896	0.00557809	-0.0712382	-0.0500592	0.0485061	0.0410174	-0.0499767	-0.0077998	0.0053154	-0.021518
0.0101765	0.00331968	-0.0138771	-0.00725516	-0.0257762	0.00669291	-0.0500592	-0.0136109	-0.00557124	-0.0499767	0.0392759	0.0210305	-0.00592887
0.0102353	-0.0432115	0.0016765	-0.0380896	0.0212553	-0.055652	0.0122285	-0.0291402	0.0099583	0.012491	0.0392759	0.0681758	-0.00592887
0.0102941	0.0187982	0.0795406	-0.0226724	-0.0257762	0.0222791	-0.0812031	-0.0136109	0.0099583	-0.0655937	-0.0234917	0.0367456	-0.0371072
0.0103529	0.0807124	0.063987	-0.0226724	0.0369324	-0.0400658	-0.0189153	-0.0136109	-0.00557124	-0.0655937	0.023584	0.0210305	-0.0371072
0.0104118	0.00331968	0.0172301	0.0235793	0.0526096	-0.00889331	-0.0812031	0.0174476	0.0254878	-0.0187429	0.023584	0.0367456	-0.00592887
0.0104706	-0.0277329	-0.0138771	-0.0226724	0.00557809	-0.0868244	-0.0812031	0.0329768	0.0565469	-0.0343598	-0.0077998	0.0681758	0.00966031
0.0105294	0.0342768	0.0484333	-0.0380896	0.0212553	-0.0400658	-0.0189153	0.0174476	0.0565469	-0.0187429	0.023584	0.0210305	-0.0526964
0.0105882	0.0342768	0.0484333	-0.0380896	0.0369324	-0.0712382	-0.0656311	0.0329768	0.0254878	-0.00312594	-0.0234917	0.0367456	-0.021518
0.0106471	-0.0277329	0.0016765	0.00816206	-0.0571306	0.00669291	-0.0189153	-0.0136109	0.0254878	-0.0343598	-0.0391836	0.0210305	-0.00592887
0.0107059	-0.05869	0.0172301	-0.0380896	0.0526096	-0.0712382	0.0122285	-0.0136109	0.0254878	-0.0187429	-0.0077998	0.0053154	-0.0526964
0.0107647	0.0342768	0.063987	-0.0226724	-0.0257762	0.0222791	-0.0656311	0.0174476	0.0565469	-0.0343598	-0.0077998	-0.0261148	-0.0682856
0.0108235	0.0187982	0.063987	-0.0535068	0.00557809	0.00669291	-0.00334339	0.0329768	0.0410174	-0.0655937	0.0078921	0.0053154	-0.0371072
0.0108824	-0.05869	0.0016765	0.0389965	0.0369324	0.0378653	-0.0656311	0.0795646	0.0565469	-0.0499767	0.023584	0.0210305	-0.00592887
0.0109412	-0.0432115	0.0172301	-0.00725516	0.0212553	-0.00889331	-0.0812031	0.0174476	-0.00557124	-0.0655937	-0.0077998	0.0210305	-0.0371072
0.011	-0.0122544	0.0484333	0.0235793	0.0212553	-0.00889331	0.0278005	0.0485061	0.0099583	-0.0343598	-0.0077998	0.0053154	-0.0371072
0.0110588	0.00331968	0.0327837	-0.0380896	0.0369324	0.0534516	-0.0344873	0.0174476	-0.00557124	-0.0499767	0.0078921	0.0210305	-0.00592887
0.0111176	-0.05869	-0.0138771	0.0852482	-0.0571306	0.0222791	-0.00334339	-0.0136109	-0.00557124	-0.0499767	-0.0234917	0.0367456	0.00966031
0.0111765	-0.0432115	0.0327837	-0.0226724	-0.0100991	-0.0244795	-0.0189153	0.0174476	0.0410174	-0.0655937	0.0078921	0.0053154	-0.00592887
0.0112353	0.00331968	0.063987	0.0235793	-0.0884849	-0.00889331	-0.0189153	0.0795646	0.0565469	-0.0343598	0.0078921	0.0210305	-0.00592887
0.0112941	-0.0122544	0.0484333	-0.00725516	-0.0414534	0.0378653	-0.0189153	0.0795646	0.0565469	-0.0343598	0.0078921	0.0524607	-0.021518
0.0113529	-0.0741685	0.0016765	0.0389965	-0.0414534	-0.0400658	-0.0656311	0.0950939	0.0565469	-0.0499767	0.023584	0.0053154	-0.0682856
0.0114118	-0.0277329	0.0484333	-0.00725516	-0.0571306	-0.00889331	-0.0656311	0.0329768	0.0254878	-0.00312594	0.0549678	0.0053154	-0.0371072
0.0114706	0.00331968	0.0795406	-0.0226724	0.0212553	-0.0400658	-0.0344873	0.0640354	0.0254878	-0.0343598	0.023584	0.0210305	-0.0526964
0.0115294	0.0342768	0.0172301	-0.0380896	-0.0257762	0.0534516	-0.096775	0.0329768	0.0099583	-0.0499767	-0.0234917	0.0210305	-0.0682856
0.0115882	-0.0432115	-0.0138771	0.00816206	0.00557809	-0.0400658	-0.0344873	0.0329768	0.0099583	-0.0343598	0.023584	-0.0103997	-0.0526964
0.0116471	-0.0122544	0.0327837	-0.0689241	0.0369324	0.00669291	-0.096775	0.0640354	0.0410174	-0.0655937	-0.0077998	0.0053154	-0.0371072
0.0117059	0.0342768	0.0795406	-0.0535068	0.00557809	-0.00889331	-0.0500592	0.0485061	0.0565469	-0.0812106	-0.0077998	0.0367456	0.00966031
0.0117647	0.00331968	0.0172301	-0.0380896	0.0369324	0.0534516	-0.0500592	-0.0136109	0.0099583	-0.0812106	-0.0234917	0.0053154	-0.021518
0.0118235	-0.0432115	-0.0138771	-0.0535068	-0.0100991	-0.00889331	-0.0656311	-0.0291402	0.0254878	-0.0812106	-0.0234917	-0.0103997	0.00966031
0.0118824	-0.0122544	0.0795406	-0.0226724	-0.0257762	0.0378653	-0.0189153	-0.0291402	0.0099583	-0.0655937	-0.0077998	-0.0103997	0.0252495
0.0119412	0.0187982	0.0950942	-0.0535068	0.0526096	0.00669291	-0.0189153	0.00191832	-0.00557124	-0.0655937	-0.0234917	-0.0103997	-0.00592887
0.012	-0.0122544	0.0016765	0.00816206	-0.0571306	0.0534516	-0.0344873	-0.0136109	0.0254878	-0.0968276	-0.0391836	-0.0103997	-0.00592887
0.0120588	-0.0277329	-0.0294307	-0.0380896	0.0212553	-0.0400658	0.0122285	0.0174476	0.0099583	-0.0343598	-0.0077998	0.0210305	-0.00592887
0.0121176	0.0342768	0.0327837	-0.0535068	-0.0257762	-0.00889331	-0.0656311	0.0795646	0.0099583	-0.0499767	-0.0234917	0.0210305	-0.021518
0.0121765	0.0497553	0.0327837	-0.0380896	-0.0257762	-0.0400658	-0.0189153	0.0174476	-0.0366303	-0.0343598	0.023584	0.0053154	-0.0682856
0.0122353	-0.0122544	-0.0294307	-0.00725516	0.00557809	-0.00889331	-0.00334339	0.0485061	-0.0521598	-0.00312594	0.023584	-0.0103997	-0.0371072
0.0122941	-0.0277329	0.0172301	-0.0535068	-0.0414534	-0.00889331	-0.0656311	0.00191832	-0.0366303	-0.00312594	-0.0077998	0.0210305	-0.021518
0.0123529	0.0187982	0.0795406	0.00816206	0.00557809	0.0378653	-0.00334339	0.0329768	0.0099583	-0.0343598	0.0078921	-0.0103997	-0.0526964
0.0124118	0.0497553	0.063987	-0.0226724	0.0212553	0.0378653	-0.0812031	0.0485061	0.0099583	-0.0187429	0.023584	-0.0103997	-0.0526964
0.0124706	-0.0277329	0.0327837	0.0544137	-0.0100991	-0.00889331	-0.0344873	0.0174476	-0.00557124	-0.0499767	0.0392759	0.0210305	-0.021518
0.0125294	-0.0122544	0.126201	-0.0380896	0.0369324	0.0222791	-0.0656311	0.0329768	-0.00557124	-0.0499767	0.0392759	0.0053154	-0.0526964
0.0125882	0.0652338	0.126201	-0.00725516	-0.0257762	-0.00889331	-0.0500592	0.0174476	-0.0211008	-0.0343598	0.023584	-0.0418299	-0.0526964
0.0126471	0.0187982	0.0484333	-0.0226724	-0.0100991	0.0690378	-0.0189153	-0.0291402	-0.0211008	-0.0655937	0.023584	0.0053154	-0.021518
0.0127059	-0.0432115	0.0327837	-0.0380896	0.0212553	0.0378653	-0.0344873	-0.0136109	0.0099583	-0.0343598	0.0392759	0.0053154	-0.0526964
0.0127647	0.0497553	0.110648	-0.0380896	-0.0571306	0.0690378	-0.0344873	-0.0136109	0.0410174	-0.0343598	0.023584	-0.0261148	-0.0682856
0.0128235	0.0807124	0.0795406	-0.0689241	-0.0100991	0.00669291	-0.0189153	0.0485061	0.0720765	-0.0187429	0.0078921	-0.0261148	-0.0526964
0.0128824	0.00331968	-0.0138771	-0.00725516	-0.0414534	0.10021	-0.0656311	0.0174476	0.0254878	-0.0187429	0.0392759	-0.0103997	-0.021518
0.0129412	-0.0277329	-0.0138771	-0.0380896	0.00557809	-0.0244795	-0.0500592	-0.0291402	-0.0211008	-0.0187429	0.0078921	-0.0261148	-0.0371072
0.013	0.0652338	0.0172301	-0.0997585	-0.0257762	0.0378653	-0.0656311	0.0174476	0.0254878	-0.0499767	0.023584	-0.057545	-0.0682856
0.0130588	0.0497553	-0.0294307	-0.0380896	-0.0100991	0.0534516	-0.0189153	-0.0136109	-0.0211008	-0.0343598	0.0078921	-0.0418299	-0.00592887
0.0131176	-0.0122544	-0.0449843	0.0544137	0.0369324	0.0534516	-0.0344873	0.0174476	0.0254878	-0.0343598	-0.0077998	-0.0418299	-0.0371072
0.0131765	0.0342768	0.0172301	-0.0226724	-0.0100991	0.00669291	-0.0812031	0.0485061	0.0410174	-0.00312594	0.023584	-0.057545	-0.0371072
0.0132353	0.0497553	0.0484333	0.0389965	0.0212553	0.00669291	-0.0189153	0.0640354	0.0410174	0.012491	0.0078921	-0.057545	-0.021518
0.0132941	0.0187982	0.0016765	-0.0380896	-0.0100991	0.0378653	-0.096775	0.0485061	-0.0211008	-0.00312594	-0.0234917	-0.0418299	-0.00592887
0.0133529	-0.0277329	-0.0138771	0.0235793	-0.0257762	-0.00889331	-0.0344873	0.00191832	-0.0211008	0.012491	0.0078921	-0.0732601	-0.0371072
0.0134118	0.0187982	0.063987	-0.0535068	0.0212553	0.0378653	-0.0500592	0.0174476	-0.00557124	0.0281079	0.023584	-0.0732601	-0.00592887
0.0134706	0.0497553	0.0327837	-0.00725516	-0.0257762	0.0534516	-0.0656311	0.0640354	0.0099583	-0.0187429	0.0078921	-0.0418299	-0.00592887
0.0135294	0.00331968	-0.0138771	0.00816206	-0.0257762	0.084624	-0.0656311	0.0329768	0.0099583	-0.00312594	0.0392759	0.0053154	-0.021518
0.0135882	-0.0122544	0.0016765	-0.0689241	0.00557809	-0.0244795	-0.096775	0.0950939	0.0565469	-0.00312594	-0.0077998	0.0210305	-0.0371072
0.0136471	0.0652338	0.0172301	-0.0380896	-0.0728078	0.0534516	-0.096775	0.0795646	0.0410174	-0.00312594	0.023584	0.0210305	0.00966031
0.0137059	0.0187982	-0.0449843	-0.0380896	0.0369324	0.0222791	-0.0812031	0.0485061	-0.00557124	0.0437249	0.0549678	0.0053154	-0.00592887
0.0137647	0.00331968	-0.0605379	0.00816206	-0.0414534	0.10021	-0.112347	0.00191832	-0.0211008	0.0281079	0.023584	-0.0103997	-0.0371072
0.0138235	0.00331968	-0.0294307	-0.0535068	0.0212553	0.0222791	-0.0344873	0.0174476	0.0254878	0.0437249	0.0549678	0.0367456	-0.021518
0.0138824	0.0807124	0.0016765	0.0235793	0.00557809	0.10021	-0.096775	0.0485061	0.0410174	0.0437249	0.0549678	0.0210305	-0.0371072
0.0139412	0.0187982	-0.0449843	-0.0226724	0.00557809	0.0534516	-0.0656311	0.0174476	-0.0211008	0.0437249	0.0549678	0.0053154	-0.00592887
0.014	-0.0277329	-0.0294307	-0.00725516	0.0212553	0.00669291	-0.0500592	0.0640354	0.0099583	0.0593418	0.0706597	0.0053154	-0.00592887
0.0140588	0.0497553	0.0795406	-0.0997585	-0.0414534	0.0534516	-0.0500592	0.0174476	-0.0366303	0.0437249	0.0392759	0.0367456	0.00966031
0.0141176	0.0342768	0.0016765	-0.0535068	0.00557809	0.0378653	0.0278005	-0.0291402	-0.0366303	0.0437249	0.0392759	-0.0103997	-0.0526964
0.0141765	0.0187982	-0.0294307	-0.0843413	0.0212553	0.10021	-0.0656311	-0.0291402	-0.0521598	0.0593418	0.0549678	-0.0261148	-0.0371072
0.0142353	0.00331968	0.0172301	-0.0689241	-0.0100991	0.00669291	-0.0189153	-0.0136109	-0.0211008	0.0281079	0.023584	0.0210305	-0.00592887
0.0142941	0.0807124	0.0484333	-0.0689241	0.0212553	0.10021	-0.0656311	0.0485061	0.0099583	0.012491	0.0549678	-0.0261148	-0.0682856
0.0143529	0.0187982	-0.0449843	-0.0535068	-0.0100991	0.0378653	-0.0812031	0.0174476	-0.00557124	0.0437249	0.0863516	-0.0261148	-0.0526964
0.0144118	-0.0277329	-0.0138771	-0.0226724	-0.0257762	0.0534516	-0.0344873	0.00191832	0.0254878	0.0281079	0.0549678	0.0210305	-0.021518
0.0144706	0.0497553	0.063987	-0.0843413	0.00557809	0.0534516	-0.0812031	0.00191832	0.0099583	0.0593418	0.0549678	-0.0103997	-0.0526964
0.0145294	0.0497553	0.0016765	0.0544137	-0.0100991	0.0690378	-0.0189153	0.00191832	0.0254878	0.0905757	0.0392759	-0.0261148	-0.0371072
0.0145882	-0.0432115	-0.0294307	-0.00725516	0.00557809	-0.00889331	-0.0812031	0.0174476	0.0410174	0.0593418	0.0078921	0.0053154	-0.00592887
0.0146471	-0.0277329	0.0016765	0.00816206	-0.0414534	-0.0400658	-0.00334339	0.0485061	0.0565469	0.0593418	0.0392759	-0.0261148	-0.0371072
0.0147059	0.0497553	0.0172301	-0.0535068	0.00557809	0.00669291	-0.0189153	0.0485061	0.0410174	0.0905757	0.023584	-0.0418299	-0.021518
0.0147647	-0.0277329	-0.0605379	-0.0380896	-0.0414534	-0.0244795	-0.00334339	0.0174476	-0.00557124	0.0749587	0.0392759	-0.0418299	-0.021518
0.0148235	-0.0122544	0.0016765	-0.0226724	0.00557809	-0.00889331	0.0433724	-0.0136109	-0.0211008	0.0905757	0.0392759	0.0210305	0.00966031
0.0148824	0.0342768	0.063987	-0.0689241	0.0369324	0.00669291	-0.00334339	0.0329768	0.0254878	0.0593418	0.0392759	-0.0261148	-0.021518
0.0149412	0.0342768	-0.0294307	0.00816206	-0.0414534	0.0690378	0.0122285	0.0174476	0.0410174	0.0749587	0.0706597	0.0053154	-0.00592887
0.015	-0.0277329	-0.0138771	-0.0535068	0.0682868	-0.0244795	0.0122285	0.0485061	0.0410174	0.0905757	0.0549678	0.0210305	0.00966031
0.0150588	0.0652338	0.0484333	-0.0535068	-0.0257762	0.0222791	0.0122285	0.0485061	0.0099583	0.0437249	0.0549678	-0.0103997	-0.0526964
0.0151176	0.127148	0.0172301	-0.0997585	0.0369324	-0.0244795	0.0433724	-0.0136109	-0.00557124	0.0593418	0.0549678	-0.0103997	-0.021518
0.0151765	0.0342768	-0.0449843	-0.0226724	0.00557809	0.0534516	-0.0189153	-0.0446695	0.0099583	0.0437249	0.0392759	0.0210305	-0.00592887
0.0152353	0.0497553	-0.0138771	-0.0380896	0.0212553	-0.00889331	0.0122285	-0.0446695	-0.00557124	0.0749587	0.0549678	0.0210305	-0.0526964
0.0152941	0.0807124	0.0327837	-0.00725516	0.0682868	-0.00889331	-0.0344873	0.0174476	0.0410174	0.106193	0.0078921	0.0210305	-0.021518
0.0153529	0.0497553	-0.0294307	0.00816206	0.00557809	0.0690378	-0.0500592	0.0174476	0.0099583	0.0905757	-0.0234917	0.0367456	0.0409349
0.0154118	-0.0122544	-0.0449843	-0.0226724	0.0526096	-0.0244795	-0.00334339	-0.0136109	-0.0211008	0.106193	0.0392759	0.0053154	-0.0526964
0.0154706	0.0497553	0.0327837	-0.0226724	-0.0257762	0.0534516	-0.0812031	-0.0291402	-0.0211008	0.106193	0.0078921	-0.0103997	-0.0371072
0.0155294	0.0497553	-0.0138771	-0.0226724	0.00557809	0.0534516	0.0278005	-0.0291402	-0.0366303	0.106193	0.0549678	-0.0103997	-0.0371072
0.0155882	0.00331968	-0.0294307	0.0389965	0.00557809	0.084624	-0.0812031	-0.0136109	-0.0521598	0.106193	0.0549678	0.0053154	-0.0526964
0.0156471	0.0342768	0.0016765	-0.0226724	-0.0414534	0.0222791	-0.0656311	0.0329768	-0.0211008	0.0905757	0.0549678	0.0210305	-0.0371072
0.0157059	0.0807124	0.0327837	-0.0226724	0.0212553	0.0222791	-0.0344873	0.0485061	-0.0211008	0.0905757	0.0549678	0.0210305	-0.0371072
0.0157647	0.0342768	-0.0294307	-0.0380896	-0.0257762	0.084624	-0.0656311	-0.0291402	-0.0676894	0.0749587	0.0078921	0.0210305	-0.0682856
0.0158235	0.00331968	-0.0449843	-0.00725516	0.00557809	-0.00889331	0.0433724	-0.0601987	-0.0366303	0.0749587	0.0078921	-0.0103997	-0.0682856
0.0158824	0.0342768	0.0484333	-0.0689241	0.0212553	0.0690378	-0.0344873	0.00191832	-0.00557124	0.0905757	0.023584	-0.0103997	-0.0371072
0.0159412	0.0342768	0.0172301	0.00816206	0.0526096	0.0534516	0.0278005	-0.0291402	-0.00557124	0.0593418	0.0078921	0.0053154	0.00966031
0.016	-0.0122544	0.0016765	-0.00725516	0.0526096	0.0690378	-0.0344873	0.00191832	-0.00557124	0.0749587	0.023584	0.0053154	-0.00592887
0.0160588	-0.0277329	0.0016765	-0.0535068	0.0212553	-0.00889331	-0.0189153	0.0640354	-0.00557124	0.0593418	0.0392759	0.0053154	0.0252495
0.0161176	0.0497553	0.0484333	-0.0843413	-0.0100991	0.0534516	-0.0189153	0.0485061	-0.00557124	0.0593418	0.0706597	0.0367456	0.0565241
0.0161765	0.0497553	0.0327837	-0.0843413	0.0212553	0.00669291	-0.0500592	0.0329768	-0.0366303	0.0593418	0.0863516	0.0210305	0.00966031
0.0162353	0.00331968	-0.0138771	-0.0380896	-0.0414534	0.0690378	-0.0189153	-0.0291402	-0.0521598	0.0905757	0.117735	-0.0103997	0.0252495
0.0162941	-0.0432115	-0.0138771	-0.0689241	0.0212553	-0.0400658	-0.00334339	-0.0446695	-0.0366303	0.0905757	0.0863516	0.0210305	0.0252495
0.0163529	0.0342768	0.063987	-0.0535068	-0.0257762	0.084624	-0.0500592	-0.0136109	-0.0211008	0.106193	0.0706597	0.0367456	0.00966031
0.0164118	0.0497553	0.0327837	-0.0380896	0.0369324	0.0222791	0.0122285	0.00191832	-0.0366303	0.0905757	0.102043	0.0053154	-0.00592887
0.0164706	-0.0122544	-0.0294307	-0.0226724	0.0526096	0.0534516	-0.00334339	0.00191832	-0.00557124	0.0905757	0.0706597	0.0053154	-0.00592887
0.0165294	-0.05869	-0.0449843	-0.0535068	-0.0100991	-0.00889331	-0.0344873	0.0329768	-0.00557124	0.0905757	0.0549678	-0.0103997	-0.00592887
0.0165882	0.0187982	0.0484333	-0.0380896	0.00557809	0.0378653	0.0278005	0.0174476	-0.00557124	0.137523	0.0549678	0.0210305	-0.021518
0.0166471	0.0652338	0.0484333	-0.115176	0.0840607	-0.0244795	-0.00334339	-0.0136109	-0.0366303	0.106193	0.0392759	0.0053154	-0.0682856
0.0167059	0.0342768	-0.0294307	-0.0226724	0.00557809	0.0534516	0.0122285	-0.0446695	-0.0521598	0.0749587	0.023584	-0.0103997	-0.0526964
0.0167647	-0.0277329	-0.0294307	-0.0380896	0.0840607	-0.00889331	0.0900882	-0.075728	-0.0521598	0.121906	0.0549678	0.0053154	-0.021518
0.0168235	0.0187982	0.0172301	-0.0226724	0.0682868	0.0534516	0.0122285	-0.0291402	-0.0211008	0.0905757	0.023584	0.0053154	0.00966031
0.0168824	0.0497553	0.0484333	0.00816206	0.0369324	0.0378653	0.0589443	-0.0291402	-0.0366303	0.0905757	0.0392759	0.0053154	-0.0371072
0.0169412	0.0342768	0.0016765	0.0389965	0.0840607	0.084624	0.0589443	0.00191832	-0.0366303	0.121906	0.0392759	-0.0103997	-0.021518
0.017	-0.0122544	-0.0294307	-0.00725516	0.0682868	0.0534516	-0.00334339	0.00191832	-0.0676894	0.137523	0.0392759	0.0210305	0.0252495
0.0170588	0.00331968	0.0327837	0.0235793	-0.0100991	0.0690378	0.0278005	-0.0136109	-0.0521598	0.106193	0.0392759	0.0367456	0.0252495
0.0171176	0.0497553	0.0950942	-0.0689241	0.0682868	0.00669291	0.0278005	-0.0291402	-0.0676894	0.168757	0.0706597	-0.0261148	-0.021518
0.0171765	0.0187982	0.0172301	-0.0380896	-0.0414534	0.084624	-0.0189153	-0.0446695	-0.0676894	0.106193	0.0392759	0.0053154	0.0252495
0.0172353	-0.0741685	-0.0294307	-0.0380896	0.00557809	0.0378653	0.0433724	-0.0912573	-0.0832189	0.0905757	0.0549678	0.0367456	0.0409349
0.0172941	-0.0277329	0.0016765	-0.00725516	0.0526096	0.0690378	-0.00334339	-0.0912573	-0.0366303	0.106193	0.0706597	0.0367456	-0.00592887
0.0173529	0.0342768	0.0327837	-0.0380896	0.0369324	0.0222791	0.0122285	-0.0446695	-0.0521598	0.121906	0.0549678	-0.0103997	-0.00592887
0.0174118	0.0342768	0.0327837	0.0235793	0.0369324	0.10021	0.0433724	-0.0136109	-0.00557124	0.0905757	0.0392759	0.0053154	0.00966031
0.0174706	0.00331968	-0.0294307	-0.00725516	0.0526096	0.0222791	0.0278005	0.00191832	0.0099583	0.106193	0.0863516	0.0210305	0.00966031
0.0175294	-0.0277329	0.0172301	0.0235793	-0.0100991	0.084624	0.0278005	-0.0291402	-0.00557124	0.106193	0.0863516	0.0210305	0.00966031
0.0175882	0.0497553	0.063987	-0.0689241	0.0369324	-0.00889331	0.0589443	-0.0291402	-0.0366303	0.0905757	0.102043	-0.0103997	0.00966031
0.0176471	0.0497553	0.0795406	-0.00725516	0.0212553	0.10021	0.0278005	-0.0136109	-0.0366303	0.0905757	0.0863516	-0.0103997	-0.021518
0.0177059	-0.0277329	0.0016765	0.00816206	0.0526096	0.0378653	0.0589443	-0.075728	-0.0832189	0.0905757	0.0549678	0.0210305	0.0409349
0.0177647	-0.0277329	0.0016765	0.0389965	0.0526096	0.0690378	0.0122285	-0.0446695	-0.0521598	0.106193	0.0706597	-0.0261148	-0.00592887
0.0178235	0.0342768	0.063987	-0.0226724	0.0526096	0.0222791	0.0433724	0.00191832	-0.0521598	0.121906	0.0863516	-0.0418299	-0.00592887
0.0178824	0.0807124	0.063987	0.00816206	0.0682868	0.10021	0.0900882	0.0174476	0.0099583	0.106193	0.0706597	-0.0103997	0.00966031
0.0179412	0.0187982	0.0172301	-0.0226724	0.115415	0.0534516	0.0278005	0.0329768	-0.00557124	0.0905757	0.0549678	0.0367456	0.00966031
0.018	-0.0277329	0.0016765	0.0389965	-0.0100991	0.084624	0.0278005	0.00191832	-0.00557124	0.0905757	0.0706597	0.0053154	-0.021518
0.0180588	0.0342768	0.0172301	-0.0380896	0.0369324	-0.00889331	0.0433724	-0.0446695	-0.0521598	0.0905757	0.0392759	0.0053154	-0.00592887
0.0181176	0.0807124	0.0172301	0.0235793	-0.0100991	0.10021	0.0433724	-0.0601987	-0.0521598	0.0905757	0.0392759	0.0367456	-0.021518
0.0181765	0.0187982	-0.0138771	0.00816206	0.0369324	0.0534516	0.0745163	-0.106787	-0.129903	0.0749587	0.0863516	0.0367456	-0.021518
0.0182353	0.00331968	-0.0138771	0.069831	0.0526096	0.00669291	0.0745163	-0.075728	-0.0676894	0.0749587	0.0549678	0.0367456	-0.021518
0.0182941	0.0187982	0.0484333	-0.0380896	0.0212553	0.00669291	0.0278005	-0.0136109	-0.0521598	0.0593418	0.0706597	0.0367456	-0.021518
0.0183529	0.0652338	0.0327837	0.00816206	0.0212553	0.0378653	0.0900882	0.00191832	-0.0521598	0.0749587	0.0706597	0.0367456	0.00966031
0.0184118	0.0342768	-0.0138771	-0.00725516	0.0526096	0.0222791	-0.0189153	0.0329768	-0.0832189	0.0749587	0.0549678	0.0210305	-0.0371072
0.0184706	-0.0122544	-0.0449843	0.0389965	-0.0414534	0.00669291	-0.00334339	0.00191832	-0.114374	0.106193	0.023584	-0.0103997	-0.021518
0.0185294	0.00331968	0.0172301	-0.0535068	0.0682868	-0.0400658	0.0433724	-0.0446695	-0.0832189	0.121906	0.0549678	0.0053154	0.00966031
0.0185882	0.0652338	0.0327837	0.0235793	0.00557809	0.0222791	-0.00334339	-0.0136109	-0.0521598	0.0905757	0.023584	0.0367456	0.00966031
0.0186471	0.0187982	-0.0449843	0.00816206	0.0369324	0.0222791	0.0589443	-0.075728	-0.0832189	0.0749587	0.0392759	0.0053154	0.0252495
0.0187059	-0.0432115	-0.0449843	0.0544137	0.0526096	-0.00889331	0.0433724	-0.0291402	-0.0366303	0.106193	0.0706597	0.0210305	0.0252495
0.0187647	0.0187982	0.0327837	-0.0380896	-0.0100991	0.00669291	-0.00334339	-0.0136109	-0.00557124	0.0437249	0.023584	0.0210305	0.0252495
0.0188235	0.0807124	0.0172301	0.0235793	-0.0100991	-0.0244795	0.0745163	0.0174476	-0.00557124	0.0749587	0.0706597	0.0053154	0.00966031
0.0188824	0.0497553	0.0016765	-0.0226724	0.0212553	0.0378653	-0.00334339	-0.0136109	-0.0521598	0.0905757	0.0392759	-0.0261148	0.00966031
0.0189412	-0.0122544	-0.0449843	0.0389965	-0.0414534	-0.0400658	0.0278005	-0.0446695	-0.0521598	0.0749587	0.0392759	-0.0103997	0.00966031
0.019	0.00331968	0.0172301	-0.0226724	0.00557809	0.00669291	0.0745163	-0.0601987	-0.0521598	0.106193	0.0392759	0.0053154	0.0409349
0.0190588	0.0652338	0.0327837	0.0235793	0.0212553	0.00669291	0.0589443	-0.0446695	-0.0211008	0.106193	0.023584	-0.0261148	-0.00592887
0.0191176	0.0187982	-0.0138771	0.069831	-0.0257762	0.0378653	0.0433724	-0.075728	-0.0366303	0.0749587	-0.0077998	0.0053154	0.00966031
0.0191765	-0.0277329	-0.0294307	0.0544137	0.0526096	-0.0400658	0.0745163	-0.0446695	-0.0211008	0.0749587	0.0549678	-0.0103997	-0.00592887
0.0192353	0.0497553	0.0327837	-0.00725516	-0.0414534	0.00669291	0.0122285	-0.0291402	-0.0366303	0.0749587	0.0392759	0.0053154	-0.00592887
0.0192941	0.0652338	0.0172301	0.0235793	0.00557809	-0.0400658	0.0589443	-0.0291402	-0.0521598	0.0905757	0.023584	-0.0261148	-0.0371072
0.0193529	0.0187982	-0.0138771	0.0235793	-0.0100991	0.0222791	-0.00334339	-0.0601987	-0.0832189	0.106193	0.0392759	-0.0103997	-0.0371072
0.0194118	-0.0122544	0.0016765	0.00816206	0.0212553	-0.055652	0.0433724	-0.106787	-0.0988443	0.137523	0.023584	0.0210305	0.0252495
0.0194706	0.0342768	0.063987	0.00816206	0.0212553	0.0378653	0.0433724	-0.0601987	-0.0676894	0.0593418	-0.0077998	0.0367456	0.00966031
0.0195294	0.0652338	0.0327837	0.00816206	0.0212553	-0.00889331	0.0433724	-0.0136109	-0.0366303	0.106193	0.0078921	-0.0261148	-0.00592887
0.0195882	0.00331968	-0.0449843	0.069831	0.00557809	0.0222791	0.0433724	-0.0136109	-0.0521598	0.0905757	0.0078921	-0.0103997	0.0409349
0.0196471	0.0342768	-0.0138771	0.00816206	0.0369324	-0.055652	-0.0189153	0.0174476	-0.0211008	0.0437249	-0.0077998	-0.0103997	0.0252495
0.0197059	0.0807124	0.0327837	0.0544137	-0.0414534	-0.00889331	-0.0189153	0.0174476	-0.0211008	0.0437249	0.0078921	-0.057545	-0.00592887
0.0197647	0.0961909	0.0016765	-0.0380896	0.0526096	-0.055652	0.0433724	-0.0136109	-0.0521598	0.0281079	0.0078921	-0.0103997	0.00966031
0.0198235	0.0187982	-0.0138771	0.0235793	-0.0257762	0.00669291	0.0122285	-0.0291402	-0.0521598	0.012491	0.0078921	0.0053154	0.0252495
0.0198824	0.0187982	0.0172301	0.00816206	0.00557809	-0.0244795	0.0589443	-0.0601987	-0.0988443	0.0281079	0.0078921	0.0053154	0.0252495
0.0199412	0.0961909	0.0795406	0.0235793	0.0369324	-0.0244795	0.0589443	-0.0136109	-0.0366303	0.0437249	-0.0077998	0.0210305	-0.00592887
0.02	0.0652338	0.0484333	0.0389965	-0.0257762	0.00669291	0.0589443	-0.0291402	-0.0366303	0.0281079	-0.0234917	0.0210305	0.0409349
0.0200588	0.0187982	0.0016765	0.100665	0.00557809	-0.00889331	0.121232	0.00191832	-0.0211008	0.0437249	0.023584	0.0367456	0.0252495
0.0201176	0.0187982	0.0484333	0.00816206	0.0212553	-0.00889331	0.0278005	-0.0136109	-0.0366303	0.012491	-0.0077998	-0.0103997	-0.00592887
0.0201765	0.0652338	0.0484333	0.0389965	-0.0257762	0.00669291	0.10566	-0.0136109	-0.0366303	0.0281079	-0.0077998	0.0210305	0.00966031
0.0202353	0.0652338	-0.0294307	0.0235793	0.0682868	0.0378653	0.0900882	-0.0446695	-0.0366303	0.0281079	0.0078921	0.0367456	0.0565241
0.0202941	0.0187982	-0.0449843	0.0852482	0.00557809	0.00669291	0.0589443	-0.0291402	-0.0366303	-0.0187429	-0.0391836	0.0053154	0.0252495
0.0203529	0.0342768	0.0172301	0.0235793	0.0369324	0.0222791	0.0900882	-0.0136109	-0.0211008	0.0281079	-0.0234917	-0.0103997	0.00966031
0.0204118	0.0807124	0.0327837	0.0389965	0.0682868	-0.0244795	0.0745163	0.0795646	-0.00557124	-0.00312594	-0.0234917	0.0053154	0.00966031
0.0204706	0.0342768	-0.0294307	0.069831	-0.0100991	0.0222791	0.0589443	0.0174476	-0.0366303	0.012491	-0.0548755	0.0367456	0.0565241
0.0205294	0.00331968	-0.0449843	0.0235793	0.0369324	-0.102411	0.10566	0.0174476	-0.0676894	0.0437249	-0.0077998	0.0210305	0.0252495
0.0205882	0.0652338	0.0016765	-0.00725516	-0.0414534	-0.055652	0.0433724	-0.0136109	-0.0676894	0.0593418	-0.0234917	0.0210305	0.0252495
0.0206471	0.0961909	-0.0138771	-0.0226724	0.0212553	-0.0868244	0.136804	-0.0136109	-0.0676894	0.0281079	-0.0391836	0.0367456	0.0565241
0.0207059	0.0497553	-0.0605379	0.0389965	0.0212553	-0.0244795	0.0745163	-0.0136109	-0.0832189	0.0593418	-0.0391836	-0.0103997	-0.00592887
0.0207647	0.0342768	-0.0138771	0.00816206	-0.0100991	-0.117997	0.0433724	-0.0136109	-0.0366303	0.0593418	-0.0391836	0.0053154	0.0409349
0.0208235	0.0807124	0.0484333	0.00816206	0.0212553	-0.0712382	0.10566	0.0329768	0.0254878	0.0281079	-0.0391836	0.0053154	0.0252495
0.0208824	0.0961909	0.0484333	-0.0226724	0.0369324	-0.0244795	0.0122285	0.0485061	-0.0211008	0.0281079	-0.0391836	0.0053154	0.0252495
0.0209412	0.0187982	0.0172301	0.0852482	-0.0100991	-0.0400658	0.0745163	-0.0291402	-0.0366303	-0.00312594	-0.0234917	-0.0261148	-0.00592887
0.021	0.0497553	0.0484333	-0.0535068	0.0369324	-0.0868244	0.0433724	0.00191832	-0.00557124	-0.00312594	-0.0391836	0.0053154	-0.00592887
0.0210588	0.0961909	0.0950942	0.0389965	0.00557809	-0.0244795	0.0433724	0.0174476	0.0099583	0.0281079	-0.0234917	0.0053154	0.00966031
0.0211176	0.0497553	0.0327837	-0.00725516	0.0682868	-0.0244795	0.0433724	-0.0136109	0.0099583	-0.00312594	-0.0077998	0.0053154	0.00966031
0.0211765	0.0187982	0.0327837	0.0389965	0.00557809	-0.0712382	0.0278005	0.0485061	0.0565469	0.0281079	-0.0077998	0.0053154	0.00966031
0.0212353	0.0807124	0.0795406	-0.0380896	0.00557809	-0.0400658	0.0745163	0.0174476	0.0254878	0.0437249	0.023584	0.0524607	0.0252495
0.0212941	0.111669	0.0795406	0.00816206	0.0526096	-0.0712382	0.0433724	0.0329768	0.0254878	-0.0187429	0.0078921	0.0210305	-0.00592887
0.0213529	0.0497553	0.0016765	0.0389965	-0.0257762	-0.00889331	0.0122285	-0.0136109	-0.0211008	0.012491	0.0078921	0.0053154	-0.00592887
0.0214118	0.0187982	0.0016765	0.00816206	0.0682868	-0.102411	0.0900882	0.00191832	-0.00557124	0.0281079	-0.0234917	0.0367456	0.0409349
0.0214706	0.0807124	0.063987	0.00816206	0.0212553	-0.00889331	0.0433724	0.0640354	0.0254878	-0.00312594	-0.0548755	0.0053154	0.00966031
0.0215294	0.0807124	0.0484333	0.0389965	0.0526096	-0.0868244	0.0745163	0.0950939	0.0099583	0.0437249	-0.0391836	-0.0103997	0.0252495
0.0215882	0.00331968	0.0016765	0.0235793	0.0526096	-0.055652	0.0122285	0.110623	0.0410174	-0.00312594	-0.0548755	0.0053154	0.0252495
0.0216471	0.0342768	0.0484333	-0.0380896	0.0212553	-0.0712382	0.0278005	0.0640354	0.0254878	0.012491	-0.0391836	0.0524607	0.0409349
0.0217059	0.0807124	0.063987	0.00816206	0.0526096	-0.055652	0.0745163	0.00191832	0.0099583	0.0437249	-0.0548755	0.0210305	-0.00592887
0.0217647	0.0187982	-0.0138771	0.00816206	0.0212553	-0.055652	-0.00334339	-0.0136109	-0.00557124	-0.0187429	-0.0548755	0.0053154	0.0252495
0.0218235	-0.0277329	0.0016765	0.0852482	0.00557809	-0.0400658	0.121232	-0.0136109	0.0099583	-0.00312594	-0.0391836	0.0524607	0.0252495
0.0218824	0.0652338	0.063987	-0.0226724	0.0369324	-0.0400658	0.0589443	0.0174476	0.0410174	-0.0187429	-0.0391836	0.0524607	0.0252495
0.0219412	0.0807124	0.0327837	0.069831	-0.0571306	-0.00889331	0.0745163	0.0485061	0.0410174	-0.0343598	-0.0391836	0.0053154	0.0252495
0.022	0.00331968	0.0016765	-0.00725516	-0.0100991	-0.00889331	0.0433724	0.0174476	0.0099583	-0.00312594	-0.0234917	0.0681758	0.0565241
0.0220588	0.0497553	0.0484333	0.00816206	-0.0728078	-0.0868244	0.0122285	0.00191832	-0.0211008	-0.0187429	-0.0548755	0.0210305	0.00966031
0.0221176	0.111669	0.063987	-0.00725516	-0.0571306	-0.00889331	0.0433724	0.0174476	-0.00557124	-0.0187429	-0.0705674	0.0053154	0.00966031
0.0221765	0.0652338	-0.0138771	-0.00725516	0.0212553	-0.055652	0.0122285	0.0329768	0.0099583	0.0281079	-0.0548755	0.0210305	0.0565241
0.0222353	0.00331968	-0.0138771	0.0389965	-0.0571306	-0.00889331	-0.00334339	0.0329768	0.0254878	-0.0187429	-0.101951	0.0367456	0.0565241
0.0222941	0.0497553	0.0484333	-0.0535068	0.0369324	-0.0712382	0.0745163	0.0950939	0.0565469	0.012491	-0.0548755	-0.0261148	-0.021518
0.0223529	0.111669	0.0172301	-0.00725516	-0.0414534	-0.00889331	0.0433724	0.0795646	0.0254878	0.0281079	-0.0548755	-0.0103997	0.00966031
0.0224118	0.0342768	-0.0294307	-0.0380896	0.0212553	-0.0712382	0.10566	-0.0136109	-0.0211008	-0.00312594	-0.0234917	0.0367456	0.00966031
0.0224706	0.0497553	0.0172301	0.0235793	0.0212553	-0.0868244	0.0900882	0.00191832	0.0099583	0.0281079	0.0078921	-0.0261148	-0.021518
0.0225294	0.0961909	0.063987	-0.0226724	0.0212553	-0.055652	0.0433724	0.0485061	-0.00557124	0.012491	-0.0234917	0.0053154	0.00966031
0.0225882	0.0652338	0.0172301	0.069831	0.0526096	-0.055652	0.0900882	0.0950939	0.0720765	0.0281079	-0.0077998	0.0210305	0.0409349
0.0226471	0.0187982	0.0327837	0.0544137	0.00557809	-0.055652	-0.00334339	0.110623	0.0565469	0.012491	-0.0077998	-0.0103997	0.0409349
0.0227059	0.0187982	0.0950942	0.0235793	0.0369324	-0.0868244	0.0278005	0.0950939	0.0410174	0.012491	-0.0391836	-0.0103997	0.0409349
0.0227647	0.0807124	0.0795406	0.00816206	0.0212553	0.0378653	-0.0189153	0.0950939	0.0410174	-0.00312594	-0.0234917	-0.0261148	0.0252495
0.0228235	-0.0122544	-0.0138771	0.069831	0.00557809	-0.0244795	0.0278005	0.0174476	-0.0211008	-0.00312594	-0.0391836	0.0053154	0.0409349
0.0228824	-0.0277329	0.0172301	0.0544137	0.0212553	-0.00889331	0.0122285	0.0485061	0.0410174	-0.0187429	-0.0548755	-0.0261148	-0.00592887
0.0229412	0.0342768	0.0327837	0.0235793	-0.0100991	-0.0400658	-0.00334339	0.0485061	0.0565469	-0.0187429	-0.0077998	-0.0103997	0.0565241
0.023	0.00331968	-0.0138771	0.100665	0.0212553	-0.00889331	0.0122285	0.0485061	0.0720765	-0.0187429	-0.0391836	0.0210305	0.0565241
0.0230588	-0.0277329	-0.0138771	0.00816206	0.0212553	-0.0712382	-0.0500592	0.0174476	0.0410174	0.012491	-0.0234917	0.0210305	0.00966031
0.0231176	0.00331968	0.0172301	0.0389965	0.00557809	-0.0400658	0.0433724	-0.0136109	0.0254878	0.0281079	-0.0077998	0.0210305	0.0252495
0.0231765	0.0497553	0.0016765	-0.0226724	0.0840607	-0.0244795	-0.00334339	-0.0291402	0.0099583	-0.00312594	-0.0077998	0.0367456	0.0409349
0.0232353	-0.0277329	-0.0449843	0.069831	0.0212553	-0.055652	0.0278005	-0.0291402	0.0099583	-0.00312594	0.0078921	-0.0261148	-0.00592887
0.0232941	0.00331968	0.0016765	-0.00725516	0.0526096	-0.055652	0.0122285	-0.0136109	0.0410174	0.0281079	-0.0077998	0.0053154	0.0252495
0.0233529	0.0652338	0.063987	0.00816206	-0.0100991	-0.055652	0.0589443	0.0485061	0.0254878	-0.0187429	-0.0548755	-0.0103997	0.0252495
0.0234118	0.0342768	-0.0294307	0.0389965	-0.0257762	0.00669291	0.0900882	0.00191832	-0.00557124	0.012491	-0.0077998	-0.0261148	0.00966031
0.0234706	-0.0277329	-0.0449843	-0.0226724	0.0212553	-0.055652	0.0433724	0.00191832	-0.0366303	-0.00312594	-0.0077998	-0.0103997	0.00966031
0.0235294	0.0342768	0.0484333	0.0389965	-0.0414534	0.00669291	0.0745163	0.00191832	-0.0211008	-0.0499767	0.0078921	-0.0418299	0.0409349
0.0235882	0.0497553	0.0172301	0.00816206	0.0840607	-0.0244795	0.0278005	0.0329768	-0.00557124	-0.0187429	-0.0234917	-0.0418299	0.0409349
0.0236471	0.00331968	-0.0138771	0.0852482	-0.0571306	-0.0244795	-0.00334339	0.0640354	0.0254878	-0.0343598	-0.0391836	-0.0261148	0.0565241
0.0237059	0.0187982	0.063987	-0.00725516	0.0369324	-0.0400658	0.0122285	0.0485061	0.0410174	-0.0187429	-0.0234917	0.0210305	0.0565241
0.0237647	0.0961909	0.0484333	0.0235793	0.0369324	0.00669291	-0.0344873	0.0640354	-0.00557124	-0.0187429	-0.0391836	-0.0103997	-0.00592887
0.0238235	0.00331968	0.0172301	0.0389965	-0.0100991	0.0534516	0.0122285	-0.0136109	-0.00557124	-0.0187429	-0.0234917	0.0210305	0.0565241
0.0238824	-0.0122544	0.063987	0.0235793	0.0840607	-0.00889331	0.0433724	0.0174476	0.0410174	0.012491	0.0078921	0.0367456	0.0252495
0.0239412	0.0807124	0.141755	0.0389965	0.00557809	0.084624	0.0433724	0.0329768	0.0410174	-0.0343598	-0.0234917	0.0053154	-0.00592887
0.024	0.0342768	0.0484333	0.0235793	0.0526096	-0.0244795	0.0589443	0.0640354	0.0565469	-0.0187429	-0.0234917	-0.0103997	-0.00592887
0.0240588	0.00331968	0.0327837	0.069831	0.00557809	0.0378653	-0.0189153	0.00191832	0.0254878	-0.00312594	-0.0391836	0.0367456	0.0409349
0.0241176	0.0652338	0.0795406	-0.0380896	0.0212553	-0.0244795	0.0433724	-0.0136109	-0.00557124	-0.0187429	-0.0391836	0.0524607	0.0252495
0.0241765	0.0961909	0.0795406	-0.00725516	0.0369324	0.0690378	0.0122285	-0.0136109	0.0254878	-0.0187429	-0.0234917	0.0053154	0.0252495
0.0242353	0.0187982	0.0016765	0.0235793	0.0212553	0.0534516	0.0122285	-0.0446695	-0.00557124	-0.0343598	-0.0234917	0.0524607	0.103292
0.0242941	0.0187982	0.0172301	0.069831	0.0526096	0.00669291	0.0122285	0.0174476	0.0410174	-0.0343598	-0.0234917	0.0367456	0.0565241
0.0243529	0.0497553	0.063987	0.00816206	0.0369324	0.0378653	-0.0344873	0.0485061	0.0410174	-0.0499767	0.023584	0.0053154	0.0409349
0.0244118	0.0342768	0.0172301	0.116083	0.0212553	-0.00889331	0.0433724	0.0640354	0.0099583	-0.0499767	0.0078921	0.0367456	0.0565241
0.0244706	-0.0277329	0.0327837	0.0389965	0.0369324	0.0534516	-0.0344873	0.0329768	-0.00557124	-0.0499767	0.0078921	0.0524607	0.0721132
0.0245294	-0.0277329	0.0484333	0.069831	0.00557809	0.00669291	0.0278005	0.0174476	-0.0366303	-0.0343598	0.0078921	0.0210305	0.0565241
0.0245882	0.0652338	0.110648	-0.00725516	0.0526096	0.084624	0.0278005	0.0174476	-0.00557124	-0.0187429	0.0392759	0.0524607	0.0565241
0.0246471	0.0652338	0.0327837	0.0852482	0.0369324	0.0690378	0.0278005	0.0485061	0.0099583	-0.0187429	0.023584	0.0524607	0.0409349
0.0247059	0.00331968	0.0327837	0.0852482	0.0212553	0.115796	-0.00334339	0.0174476	-0.0211008	-0.00312594	0.0549678	0.099606	0.0721132
0.0247647	-0.0277329	0.0484333	0.0852482	0.0526096	0.0222791	-0.00334339	0.0485061	0.0254878	-0.00312594	0.0392759	0.0838909	0.0409349
0.0248235	0.0652338	0.063987	0.00816206	-0.0571306	0.0534516	-0.0656311	0.0640354	0.0720765	-0.0187429	0.0549678	0.0681758	0.0252495
0.0248824	0.0497553	0.0327837	0.069831	0.00557809	0.0378653	0.0122285	0.0640354	0.0254878	0.0437249	0.0549678	0.0681758	0.0409349
0.0249412	0.00331968	0.0172301	0.0544137	0.0526096	0.0534516	-0.0344873	0.0485061	-0.0211008	0.0437249	0.0078921	0.0838909	0.0565241
0.025	-0.0432115	0.0172301	0.100665	-0.0100991	-0.00889331	-0.0189153	0.00191832	-0.0366303	-0.00312594	0.0549678	0.0367456	0.0252495
0.0250588	-0.0122544	0.063987	-0.00725516	0.0369324	0.0222791	0.0278005	-0.0136109	-0.0211008	0.0281079	0.0549678	0.0681758	0.0409349
0.0251176	0.0187982	0.0795406	0.00816206	0.0840607	0.0378653	-0.00334339	0.0174476	0.0254878	0.0437249	0.0392759	0.0524607	0.0409349
0.0251765	0.0187982	0.0484333	0.0544137	-0.0100991	0.115796	-0.0189153	0.0174476	-0.00557124	-0.00312594	0.0078921	0.0524607	0.0252495
0.0252353	-0.0122544	0.0016765	0.0852482	0.0682868	0.00669291	0.0433724	-0.0291402	0.0254878	0.0281079	0.0549678	0.0053154	-0.00592887
0.0252941	0.0342768	0.0327837	0.0235793	0.0682868	0.0222791	-0.0500592	0.0174476	0.0565469	0.0593418	0.023584	0.0210305	0.00966031
0.0253529	0.0652338	0.0950942	0.0389965	0.0212553	0.0378653	-0.0189153	0.0174476	0.0410174	0.0281079	0.023584	0.0367456	-0.00592887
0.0254118	0.111669	0.0484333	0.0235793	0.0997379	0.0222791	-0.00334339	-0.0136109	0.0099583	0.0437249	0.0549678	0.0524607	-0.0371072
0.0254706	0.0187982	0.0172301	0.069831	0.0840607	0.0222791	-0.0500592	-0.0136109	-0.0366303	0.0749587	0.0392759	0.0367456	-0.021518
0.0255294	0.00331968	0.063987	0.00816206	0.0682868	0.0534516	-0.0500592	-0.0601987	-0.0366303	0.0437249	0.023584	0.0681758	0.00966031
0.0255882	0.0652338	0.141755	0.0544137	0.115415	0.0690378	0.0278005	-0.0136109	0.0254878	0.0281079	0.0549678	0.0838909	-0.00592887
0.0256471	0.0807124	0.126201	0.0544137	0.0840607	0.146969	-0.0189153	-0.0136109	-0.0211008	0.012491	0.0549678	0.0681758	-0.00592887
0.0257059	0.00331968	0.0484333	0.1315	0.0997379	0.10021	0.0433724	-0.0291402	-0.0211008	-0.00312594	0.0549678	0.0524607	-0.00592887
0.0257647	-0.0122544	0.063987	0.069831	0.115415	0.10021	-0.0189153	0.0174476	-0.00557124	0.012491	0.0549678	0.0681758	-0.021518
0.0258235	0.0342768	0.0950942	0.0544137	0.0369324	0.0690378	-0.00334339	0.0174476	-0.00557124	0.0281079	0.0392759	0.0524607	-0.00592887
0.0258824	0.111669	0.126201	0.0389965	0.0369324	0.10021	-0.0344873	0.00191832	-0.00557124	-0.0187429	0.023584	0.0367456	-0.021518
0.0259412	0.0342768	0.063987	0.069831	0.0212553	0.0534516	-0.0189153	0.00191832	-0.0211008	-0.00312594	0.0549678	-0.0103997	-0.0371072
0.026	0.0187982	0.0484333	0.069831	0.00557809	0.10021	-0.0344873	-0.0446695	-0.0521598	0.0281079	0.0706597	0.0367456	0.0252495
0.0260588	0.0497553	0.157309	0.069831	0.0526096	0.0378653	0.0278005	0.00191832	-0.00557124	0.012491	0.0706597	0.0838909	0.0252495
0.0261176	0.0961909	0.188416	0.0544137	0.0682868	0.115796	-0.0656311	0.0329768	-0.00557124	0.0281079	0.0706597	0.0367456	-0.0371072
0.0261765	0.0497553	0.0795406	0.116083	0.0682868	0.084624	0.0433724	0.0485061	0.0099583	0.0593418	0.0706597	0.0524607	0.00966031
0.0262353	0.00331968	0.0950942	0.0852482	0.115415	0.10021	-0.0500592	0.0329768	0.0565469	0.0437249	0.0706597	0.0681758	0.00966031
0.0262941	0.0497553	0.0950942	0.100665	0.0369324	0.0378653	-0.00334339	0.0640354	0.0410174	0.0593418	0.0706597	0.0524607	-0.0371072
0.0263529	0.111669	0.141755	0.069831	0.0526096	0.084624	-0.00334339	0.0174476	-0.00557124	0.0593418	0.102043	0.0524607	-0.0526964
0.0264118	0.0807124	0.0795406	0.0852482	0.0840607	0.0534516	-0.00334339	0.0174476	-0.0211008	0.0749587	0.0706597	0.0681758	-0.0371072
0.0264706	0.0497553	0.063987	0.100665	0.0369324	0.115796	-0.00334339	-0.0601987	-0.0366303	0.0905757	0.0706597	0.0838909	-0.00592887
0.0265294	0.0497553	0.0950942	0.069831	0.0997379	0.00669291	0.0433724	-0.0446695	-0.0211008	0.106193	0.0706597	0.0524607	0.00966031
0.0265882	0.142626	0.172862	0.0544137	0.0997379	0.084624	-0.0344873	-0.0136109	-0.00557124	0.0593418	0.0392759	0.0367456	0.00966031
0.0266471	0.0961909	0.110648	0.146917	0.0997379	0.0534516	0.0433724	0.0174476	-0.00557124	0.0593418	0.0706597	0.0524607	0.0409349
0.0267059	0.0652338	0.110648	0.100665	0.146769	0.115796	0.0278005	0.00191832	0.0099583	0.0905757	0.0863516	0.0681758	0.0409349
0.0267647	0.0961909	0.157309	0.100665	0.0526096	0.0534516	-0.00334339	0.00191832	0.0099583	0.0593418	0.0863516	0.0681758	-0.021518
0.0268235	0.173584	0.203969	0.100665	0.0369324	0.115796	0.0278005	0.00191832	-0.00557124	0.0749587	0.102043	0.0524607	0.00966031
0.0268824	0.142626	0.172862	0.100665	0.0997379	0.084624	-0.0189153	-0.0136109	-0.0366303	0.0905757	0.0863516	0.0838909	0.00966031
0.0269412	0.111669	0.157309	0.1315	-0.0100991	0.146969	-0.0500592	-0.0446695	-0.0521598	0.0749587	0.0549678	0.0524607	-0.00592887
0.027	0.111669	0.203969	0.116083	0.0369324	0.0534516	0.0278005	-0.075728	-0.0211008	0.121906	0.0863516	0.0367456	-0.00592887
0.0270588	0.220019	0.219523	0.116083	0.00557809	0.131383	-0.0656311	-0.0136109	-0.0211008	0.121906	0.0549678	0.0367456	0.0252495
0.0271176	0.158105	0.219523	0.162334	0.0212553	0.10021	-0.0189153	-0.0136109	-0.00557124	0.0905757	0.0392759	0.0524607	-0.00592887
0.0271765	0.111669	0.203969	0.208586	0.0682868	0.115796	-0.00334339	0.0174476	-0.00557124	0.121906	0.102043	0.0210305	-0.021518
0.0272353	0.158105	0.25063	0.146917	0.0212553	0.0534516	-0.0656311	0.0174476	0.0099583	0.168757	0.102043	0.0210305	-0.0371072
0.0272941	0.204541	0.297291	0.177752	0.0212553	0.131383	0.0122285	-0.0136109	-0.00557124	0.137523	0.102043	0.0210305	-0.0371072
0.0273529	0.235498	0.266184	0.162334	0.115415	0.10021	-0.00334339	-0.0136109	-0.00557124	0.184374	0.102043	0.0053154	-0.0682856
0.0274118	0.235498	0.281738	0.23942	0.0212553	0.131383	-0.00334339	-0.0291402	-0.0211008	0.15314	0.0706597	0.0053154	-0.0526964
0.0274706	0.250976	0.328398	0.146917	0.0997379	0.084624	0.0122285	0.0174476	-0.00557124	0.15314	0.0863516	0.0367456	-0.00592887
0.0275294	0.31289	0.406166	0.224003	0.0682868	0.115796	-0.00334339	0.0640354	0.0254878	0.184374	0.102043	0.0210305	0.00966031
0.0275882	0.328369	0.359506	0.208586	0.0682868	0.084624	0.0122285	0.0174476	-0.0211008	0.199991	0.0863516	0.0210305	0.00966031
0.0276471	0.281933	0.359506	0.224003	0.0682868	0.0690378	0.0122285	0.0329768	-0.0211008	0.231225	0.117735	0.0210305	-0.021518
0.0277059	0.328369	0.437274	0.146917	0.0526096	0.084624	-0.0189153	0.00191832	-0.0521598	0.262458	0.117735	0.0524607	-0.021518
0.0277647	0.390283	0.468381	0.208586	0.0526096	0.084624	0.0122285	-0.0291402	-0.0521598	0.231225	0.0863516	0.0524607	-0.021518
0.0278235	0.390283	0.42172	0.177752	0.0840607	0.115796	-0.0812031	-0.0291402	-0.0521598	0.215608	0.102043	0.0210305	-0.0526964
0.0278824	0.359326	0.42172	0.224003	0.0369324	0.084624	-0.0656311	-0.0136109	-0.0366303	0.262458	0.133427	0.0210305	-0.00592887
0.0279412	0.405762	0.515042	0.146917	0.0682868	0.0690378	-0.0189153	-0.0136109	-0.0211008	0.231225	0.149119	0.0367456	0.0252495
0.028	0.498633	0.577256	0.208586	0.0212553	0.10021	-0.0344873	0.0640354	0.0099583	0.262458	0.149119	-0.0103997	-0.021518
0.0280588	0.483154	0.546149	0.208586	0.0369324	0.115796	-0.00334339	0.0329768	-0.0211008	0.278075	0.180503	-0.0103997	0.0252495
0.0281176	0.436719	0.546149	0.23942	0.0682868	0.0378653	0.0122285	0.0174476	-0.0521598	0.262458	0.164811	0.0053154	0.00966031
0.0281765	0.514111	0.623917	0.224003	0.00557809	0.115796	-0.0344873	-0.0446695	-0.0211008	0.293692	0.164811	-0.0103997	-0.00592887
0.0282353	0.606983	0.655024	0.27035	0.0526096	0.0690378	0.0278005	-0.0446695	-0.0521598	0.340543	0.196195	-0.057545	-0.0526964
0.0282941	0.560547	0.655024	0.27035	0.00557809	0.131383	-0.0500592	-0.0446695	-0.0366303	0.309309	0.180503	-0.0418299	-0.00592887
0.0283529	0.560547	0.686227	0.332019	0.00557809	0.0534516	0.0278005	-0.0291402	-0.0211008	0.340543	0.180503	0.0053154	0.0409349
0.0284118	0.668992	0.795103	0.316602	0.0526096	0.131383	-0.00334339	0.0174476	-0.00557124	0.403011	0.180503	-0.0103997	0.00966031
0.0284706	0.715428	0.779549	0.347436	0.00557809	0.10021	-0.0656311	0.0329768	-0.00557124	0.35616	0.180503	0.0210305	0.0252495
0.0285294	0.668992	0.748442	0.378271	-0.0100991	0.131383	-0.0344873	0.00191832	-0.0366303	0.418628	0.196195	0.0524607	0.0409349
0.0285882	0.684471	0.82621	0.362853	0.0526096	0.084624	-0.0500592	0.00191832	-0.0211008	0.434245	0.196195	0.0367456	0.0252495
0.0286471	0.823778	0.888424	0.393688	-0.0414534	0.146969	-0.00334339	0.0329768	0.0099583	0.418628	0.180503	0.0053154	0.0252495
0.0287059	0.870213	0.888424	0.424522	0.0369324	0.115796	0.0278005	0.0329768	0.0254878	0.465479	0.243271	0.0210305	0.0252495
0.0287647	0.808299	0.888424	0.501608	-0.0571306	0.162555	-0.0500592	0.0485061	0.0410174	0.481095	0.211887	0.0210305	0.0252495
0.0288235	0.870213	0.9973	0.470774	-0.0414534	0.084624	-0.00334339	0.0640354	0.0410174	0.496712	0.243271	0.0210305	0.00966031
0.0288824	0.994041	1.05951	0.501608	-0.0257762	0.131383	-0.0500592	0.0640354	0.0410174	0.55918	0.258962	0.0053154	-0.00592887
0.0289412	1.025	1.05951	0.470774	-0.0728078	0.146969	-0.0500592	-0.0136109	-0.00557124	0.543563	0.227579	0.0367456	0.0252495
0.029	0.994041	1.09062	0.578695	-0.0414534	0.146969	0.0122285	-0.0291402	0.0099583	0.574797	0.258962	0.0053154	-0.00592887
0.0290588	1.10239	1.16839	0.517026	-0.0414534	0.146969	-0.0500592	-0.0136109	0.0099583	0.637265	0.306135	-0.0103997	-0.021518
0.0291176	1.17978	1.21505	0.594112	-0.0571306	0.146969	0.0122285	0.0329768	0.0410174	0.621648	0.274751	0.0053154	0.0252495
0.0291765	1.16431	1.21505	0.578695	0.0212553	0.178141	-0.0500592	0.0485061	0.0565469	0.621648	0.290443	0.0210305	-0.00592887
0.0292353	1.22622	1.26171	0.655781	-0.0257762	0.115796	-0.0500592	0.0640354	0.0565469	0.668499	0.290443	0.0053154	-0.00592887
0.0292941	1.30371	1.35513	0.624946	0.00557809	0.146969	-0.0344873	0.0485061	0.0410174	0.668499	0.290443	0.0053154	0.00966031
0.0293529	1.39658	1.40179	0.686615	0.00557809	0.162555	-0.0344873	0.0640354	0.0099583	0.684116	0.290443	0.0367456	-0.00592887
0.0294118	1.42754	1.41734	0.779118	-0.0257762	0.240486	-0.0344873	-0.0136109	-0.0211008	0.71535	0.290443	0.0367456	-0.021518
0.0294706	1.45849	1.51066	0.779118	0.0212553	0.146969	-0.0189153	0.0174476	0.0254878	0.730966	0.290443	0.0053154	-0.021518
0.0295294	1.5978	1.63509	0.809953	-0.0571306	0.287341	-0.0656311	0.0950939	0.0410174	0.762297	0.337519	-0.0103997	-0.021518
0.0295882	1.67519	1.65065	0.856205	-0.0100991	0.193728	-0.0189153	0.110623	0.0565469	0.793531	0.368903	-0.0103997	-0.00592887
0.0296471	1.69067	1.68175	0.887039	-0.0571306	0.240486	-0.0812031	0.126152	0.0410174	0.809148	0.400286	-0.0261148	-0.021518
0.0297059	1.79902	1.77508	0.871622	-0.0414534	0.178141	-0.0189153	0.0950939	0.0099583	0.871615	0.43167	-0.0103997	0.00966031
0.0297647	1.93842	1.85284	0.96422	0.00557809	0.256072	-0.0344873	0.0950939	0.0410174	0.902849	0.400286	0.0367456	-0.021518
0.0298235	1.9539	1.85284	0.995055	-0.0257762	0.271659	-0.0500592	0.0640354	0.0254878	0.9497	0.400286	-0.0103997	0.00966031
0.0298824	1.96938	1.89951	1.10298	-0.0257762	0.256072	-0.00334339	0.0640354	0.0565469	1.01217	0.43167	0.0210305	0.0565241
0.0299412	2.10869	2.03958	1.04131	0.0369324	0.302927	-0.0656311	0.110623	0.087606	1.02778	0.43167	0.0681758	0.0721132
0.03	2.23252	2.08624	1.18006	-0.0100991	0.287341	0.0278005	0.0795646	0.0720765	1.07464	0.463054	0.0210305	0.0565241
0.0300588	2.26347	2.11735	1.16464	0.0369324	0.318514	-0.00334339	0.0329768	0.0099583	1.12149	0.478746	0.0210305	0.0409349
0.0301176	2.27895	2.19512	1.2109	-0.0571306	0.287341	0.0122285	0.0174476	0.0254878	1.1371	0.463054	0.0681758	0.0409349
0.0301765	2.44921	2.3351	1.24173	-0.0100991	0.349686	0.0433724	0.00191832	0.0254878	1.18395	0.51013	0.0367456	0.0252495
0.0302353	2.49565	2.31955	1.3034	0.0526096	0.3341	0.0122285	0.0795646	0.0410174	1.24642	0.51013	-0.0103997	0.00966031
0.0302941	2.55766	2.36621	1.36507	-0.0100991	0.396445	0.0278005	0.0795646	0.0565469	1.24642	0.572897	0.0210305	0.0565241
0.0303529	2.66601	2.47508	1.3959	0.0997379	0.318514	0.0589443	0.110623	0.0565469	1.32451	0.572897	0.0367456	0.0252495
0.0304118	2.86723	2.55285	1.45757	0.00557809	0.474376	0.0122285	0.126152	0.0099583	1.34012	0.572897	0.0367456	0.00966031
0.0304706	2.86723	2.55285	1.50382	0.0526096	0.427617	0.10566	0.0640354	0.0254878	1.37136	0.588589	0.0681758	0.0877024
0.0305294	2.9601	2.63072	1.581	-0.0100991	0.505548	0.0433724	0.0485061	0.0254878	1.44954	0.604281	0.099606	0.0877024
0.0305882	3.09941	2.75515	1.581	-0.0100991	0.489962	0.0433724	0.0485061	0.0565469	1.49639	0.619973	0.0524607	0.103292
0.0306471	3.20785	2.83291	1.73518	0.0526096	0.521134	0.0433724	0.0950939	0.087606	1.54324	0.667049	0.0681758	0.0877024
0.0307059	3.25429	2.86402	1.71976	0.0369324	0.521134	0.0122285	0.110623	0.0565469	1.60571	0.714124	0.131036	0.13447
0.0307647	3.34716	3.01956	1.79685	0.0212553	0.458789	0.0745163	0.0950939	0.0565469	1.62132	0.776892	0.115321	0.0721132
0.0308235	3.5329	3.14399	1.78143	0.0369324	0.567893	0.0122285	0.0950939	0.0565469	1.71503	0.808276	0.115321	0.0877024
0.0308824	3.59482	3.14399	1.90477	0.0369324	0.567893	0.0745163	0.0795646	0.0410174	1.71503	0.839659	0.162466	0.118881
0.0309412	3.70317	3.25296	1.96644	0.0840607	0.599065	0.0122285	0.0950939	0.0720765	1.79311	0.902524	0.162466	0.0877024
0.031	3.84257	3.37739	2.04352	0.0369324	0.599065	-0.0189153	0.141682	0.087606	1.8712	0.933908	0.178181	0.13447
0.0310588	4.01283	3.45515	2.13602	0.0682868	0.676997	0.0122285	0.141682	0.087606	1.90243	0.933908	0.241042	0.150059
0.0311176	4.07475	3.51737	2.18237	0.0526096	0.645824	-0.0500592	0.0950939	0.0099583	2.01175	0.980983	0.193897	0.118881
0.0311765	4.19858	3.62624	2.27487	0.0212553	0.692583	0.0278005	0.0485061	0.0254878	2.07431	1.01237	0.193897	0.150059
0.0312353	4.36884	3.76623	2.29029	0.0682868	0.739341	0.0433724	0.0640354	0.0254878	2.0587	1.04375	0.209612	0.165648
0.0312941	4.44633	3.76623	2.4753	0.00557809	0.7861	0.0745163	0.0640354	0.0410174	2.12116	1.05944	0.209612	0.150059
0.0313529	4.5392	3.9063	2.50613	0.0840607	0.801686	0.0745163	0.0640354	0.087606	2.21486	1.09083	0.241042	0.181237
0.0314118	4.7559	4.06184	2.5678	0.0840607	0.817273	0.0589443	0.126152	0.103136	2.26172	1.12221	0.225327	0.165648
0.0314706	4.92616	4.12406	2.73739	0.131092	0.895204	0.0900882	0.126152	0.0720765	2.35542	1.18498	0.256757	0.150059
0.0315294	4.95712	4.24848	2.73739	0.162447	0.879617	0.0278005	0.0795646	0.0720765	2.40227	1.23205	0.288187	0.165648
0.0315882	5.17391	4.37291	2.79916	0.162447	0.942058	0.10566	0.110623	0.087606	2.44912	1.27913	0.303902	0.165648
0.0316471	5.34418	4.45068	2.89166	0.209478	1.01999	0.0900882	0.110623	0.087606	2.5272	1.32621	0.335332	0.196827
0.0317059	5.37514	4.52855	2.95333	0.162447	0.973231	0.0433724	0.126152	0.118665	2.58967	1.35759	0.351047	0.181237
0.0317647	5.56088	4.68408	3.015	0.178124	1.01999	0.0900882	0.141682	0.118665	2.63652	1.43605	0.429623	0.228005
0.0318235	5.66932	4.73074	3.04583	0.193801	1.05116	0.0278005	0.110623	0.0565469	2.66785	1.43605	0.445338	0.212416
0.0318824	5.6848	4.76185	3.18459	0.162447	1.06675	0.10566	0.0795646	0.0565469	2.73032	1.51451	0.461053	0.212416
0.0319412	5.87054	4.93294	3.21542	0.225155	1.11351	0.0745163	0.126152	0.0720765	2.83964	1.54599	0.508198	0.243594
0.032	6.00985	4.9796	3.32334	0.178124	1.09792	0.0745163	0.126152	0.0565469	2.88649	1.56168	0.461053	0.212416
0.0320588	6.1182	5.01071	3.40043	0.193801	1.12909	0.136804	0.172836	0.118665	2.96457	1.64014	0.508198	0.259183
0.0321176	6.335	5.213	3.38501	0.225155	1.11351	0.10566	0.188365	0.103136	3.02704	1.65583	0.523914	0.243594
0.0321765	6.48978	5.27521	3.58553	0.209478	1.16027	0.18352	0.141682	0.0720765	3.12074	1.74998	0.508198	0.243594
0.0322353	6.59813	5.36854	3.60095	0.272187	1.2382	0.121232	0.0950939	0.0720765	3.19883	1.81275	0.571156	0.290362
0.0322941	6.75292	5.57073	3.77054	0.240832	1.2382	0.152376	0.126152	0.087606	3.23006	1.79706	0.602586	0.290362
0.0323529	6.98519	5.66405	3.86304	0.319218	1.30054	0.199092	0.172836	0.134195	3.30824	1.89121	0.586871	0.290362
0.0324118	7.03163	5.69516	3.95554	0.303541	1.31613	0.167948	0.172836	0.118665	3.40194	1.95398	0.665446	0.368307
0.0324706	7.17093	5.83524	4.10981	0.303541	1.39406	0.214664	0.157307	0.134195	3.46441	1.98536	0.665446	0.337129
0.0325294	7.37215	5.99078	4.09439	0.36625	1.40965	0.18352	0.141682	0.103136	3.55811	2.06382	0.665446	0.368307
0.0325882	7.51146	6.02188	4.32565	0.319218	1.51875	0.199092	0.110623	0.087606	3.60496	2.0952	0.744022	0.399486
0.0326471	7.61991	6.20853	4.38732	0.397604	1.5656	0.199092	0.0795646	0.118665	3.68305	2.15797	0.744022	0.337129
0.0327059	7.83661	6.33296	4.47982	0.350573	1.58119	0.18352	0.126152	0.118665	3.74552	2.22084	0.759737	0.383897
0.0327647	8.06878	6.47303	4.57233	0.397604	1.67471	0.214664	0.141682	0.134195	3.8236	2.25222	0.806882	0.383897
0.0328235	8.19271	6.53525	4.69576	0.428958	1.65912	0.199092	0.172836	0.118665	3.88607	2.31499	0.822597	0.383897
0.0328824	8.36297	6.62857	4.78826	0.413281	1.72147	0.214664	0.157307	0.118665	3.97987	2.39345	0.885458	0.446253
0.0329412	8.50228	6.81521	4.84993	0.507344	1.67471	0.292523	0.141682	0.118665	4.05795	2.42483	0.932603	0.461843
0.033	8.76541	6.93964	4.94244	0.47599	1.84616	0.214664	0.141682	0.134195	4.12042	2.4876	0.932603	0.430664
0.0330588	8.8429	6.97075	5.11202	0.507344	1.83057	0.292523	0.110623	0.087606	4.22974	2.53467	0.964033	0.461843
0.0331176	8.95125	7.06417	5.20453	0.523021	1.92409	0.261379	0.126152	0.118665	4.30782	2.59744	0.995463	0.493021
0.0331765	9.12151	7.23526	5.32796	0.507344	1.9085	0.261379	0.141682	0.134195	4.37029	2.69159	1.01118	0.461843
0.0332353	9.35369	7.39079	5.43588	0.523021	1.98643	0.308095	0.188365	0.134195	4.41714	2.78575	1.07404	0.50861
0.0332941	9.47762	7.45301	5.5438	0.601407	1.93967	0.323667	0.219424	0.134195	4.51084	2.84861	1.07404	0.524199
0.0333529	9.61692	7.56188	5.66714	0.554376	2.0176	0.261379	0.219424	0.103136	4.55769	2.89569	1.07404	0.524199
0.0334118	9.75623	7.71752	5.72881	0.617084	1.97085	0.354907	0.203895	0.103136	4.66711	2.97414	1.08975	0.586556
0.0334706	9.97293	7.90416	5.79048	0.69547	2.09553	0.339335	0.203895	0.087606	4.74519	3.00553	1.15261	0.586556
0.0335294	10.1433	7.98193	5.96016	0.664116	2.12671	0.370479	0.157307	0.087606	4.77643	3.03691	1.1369	0.586556
0.0335882	10.2207	8.07525	6.09892	0.742599	2.22032	0.386051	0.157307	0.103136	4.8389	3.09968	1.19986	0.617734
0.0336471	10.3755	8.21523	6.19142	0.78963	2.18915	0.386051	0.188365	0.134195	4.9326	3.16245	1.19986	0.617734
0.0337059	10.6076	8.38642	6.31476	0.742599	2.32942	0.386051	0.203895	0.149724	4.94821	3.19383	1.19986	0.602145
0.0337647	10.809	8.49529	6.42268	0.805307	2.32942	0.463911	0.219424	0.165254	5.05753	3.28798	1.19986	0.617734
0.0338235	10.9018	8.55751	6.54611	0.805307	2.45411	0.386051	0.234953	0.149724	5.12	3.31937	1.27843	0.664598
0.0338824	11.0102	8.66638	6.63862	0.78963	2.43853	0.448339	0.219424	0.118665	5.18247	3.39783	1.27843	0.664598
0.0339412	11.2114	8.83747	6.7157	0.836662	2.53205	0.463911	0.234953	0.134195	5.26065	3.46069	1.29415	0.648913
0.034	11.4437	8.94644	6.83904	0.883693	2.54763	0.463911	0.219424	0.103136	5.32312	3.57053	1.32558	0.680187
0.0340588	11.5365	8.9931	6.99321	0.89937	2.67232	0.495055	0.219424	0.118665	5.35435	3.60192	1.41987	0.758133
0.0341176	11.6449	9.13309	7.13197	1.02479	2.60998	0.54177	0.219424	0.118665	5.44805	3.64899	1.4513	0.773722
0.0341765	11.8616	9.30418	7.27082	0.962079	2.70349	0.510627	0.234953	0.149724	5.51052	3.75884	1.46701	0.773722
0.0342353	12.0629	9.45971	7.36332	1.02479	2.65674	0.588486	0.250482	0.149724	5.5886	3.80591	1.54559	0.851668
0.0342941	12.1713	9.55313	7.50208	1.05614	2.75025	0.526198	0.281541	0.134195	5.65107	3.88437	1.60845	0.867257
0.0343529	12.2487	9.61534	7.64083	1.07182	2.73467	0.588486	0.250482	0.087606	5.72916	3.97852	1.70274	0.898436
0.0344118	12.4034	9.77088	7.74875	1.11885	2.78142	0.635202	0.219424	0.103136	5.77601	4.04129	1.73417	0.914025
0.0344706	12.6202	9.92642	7.795	1.16588	2.79701	0.61963	0.250482	0.118665	5.85419	4.11985	1.78132	0.945203
0.0345294	12.7595	9.95752	7.99552	1.16588	2.93738	0.666346	0.219424	0.165254	5.96351	4.19831	1.82856	1.03874
0.0345882	12.8369	10.0353	8.08803	1.25995	2.9218	0.681918	0.250482	0.165254	5.99474	4.214	1.92285	1.05433
0.0346471	13.0072	10.1909	8.22678	1.21291	2.99973	0.713062	0.29707	0.227372	6.04159	4.29246	1.96999	1.06992
0.0347059	13.1775	10.3465	8.3347	1.27562	2.98414	0.759777	0.328129	0.196313	6.10406	4.38661	2.00142	1.10109
0.0347647	13.3169	10.4398	8.45813	1.30698	3.07766	0.69749	0.328129	0.196313	6.16653	4.41799	2.04857	1.13227
0.0348235	13.3633	10.4864	8.55064	1.27562	3.07766	0.713062	0.29707	0.103136	6.229	4.49645	2.11143	1.16345
0.0348824	13.4562	10.6109	8.72023	1.2913	3.15559	0.775349	0.29707	0.149724	6.29146	4.5906	2.20572	1.22581
0.0349412	13.6264	10.7353	8.76648	1.35401	3.18676	0.744206	0.312599	0.165254	6.3227	4.63768	2.23715	1.21022
0.035	13.7812	10.782	8.98232	1.35401	3.28028	0.790921	0.328129	0.196313	6.40078	4.71614	2.23715	1.2414
0.0350588	13.8431	10.8443	9.07492	1.46385	3.24911	0.822065	0.343658	0.227372	6.49458	4.81039	2.33144	1.33503
0.0351176	13.9671	10.9376	9.25992	1.36978	3.29587	0.822065	0.390246	0.242901	6.54143	4.82608	2.3943	1.39739
0.0351765	14.1373	11.0931	9.27534	1.44817	3.34262	0.884353	0.390246	0.227372	6.61952	4.93592	2.44145	1.42856
0.0352353	14.3076	11.1709	9.49118	1.47952	3.3738	0.884353	0.405775	0.227372	6.6976	4.983	2.48869	1.41297
0.0352941	14.3231	11.2331	9.55285	1.46385	3.40497	0.899925	0.359187	0.180783	6.74445	5.06146	2.53583	1.49092
0.0353529	14.4314	11.2953	9.70712	1.51088	3.43614	1.0246	0.359187	0.196313	6.83815	5.15561	2.59869	1.56887
0.0354118	14.5863	11.4665	9.73795	1.58926	3.51417	0.931069	0.390246	0.211842	6.85377	5.18699	2.64584	1.58446
0.0354706	14.7101	11.5132	9.95379	1.58926	3.57651	1.04017	0.452363	0.227372	6.90062	5.26545	2.69298	1.63122
0.0355294	14.7566	11.5754	10.0463	1.73036	3.60769	0.993453	0.421304	0.242901	6.94747	5.32822	2.74013	1.6624
0.0355882	14.8649	11.6998	10.2005	1.699	3.62327	0.962213	0.498951	0.258431	6.94747	5.39108	2.80299	1.67799
0.0356471	14.9887	11.8398	10.2313	1.73036	3.62327	1.04017	0.498951	0.27396	7.02556	5.46954	2.88157	1.74035
0.0357059	15.0816	11.8709	10.3856	1.79307	3.65445	1.05574	0.498951	0.242901	7.02556	5.48524	2.94443	1.78711
0.0357647	15.1126	11.9176	10.4781	1.73036	3.74796	1.07131	0.436834	0.196313	7.04117	5.51662	2.97586	1.84947
0.0358235	15.1746	11.9642	10.6168	1.82442	3.7012	1.19589	0.390246	0.211842	7.11935	5.5637	3.023	1.88065
0.0358824	15.3448	12.1199	10.6785	1.85577	3.77914	1.14917	0.483421	0.242901	7.08802	5.5637	3.07015	1.89624
0.0359412	15.4377	12.151	10.8789	1.87145	3.81031	1.22703	0.498951	0.27396	7.11935	5.64215	3.11739	1.95869
0.036	15.4532	12.1821	10.9869	1.96551	3.87265	1.2426	0.530009	0.28949	7.1662	5.72061	3.18025	2.06782
0.0360588	15.4841	12.2598	11.0949	1.96551	3.82589	1.25818	0.576597	0.28949	7.19744	5.78338	3.22739	2.09899
0.0361176	15.6235	12.3998	11.2028	2.01264	3.935	1.30489	0.545538	0.28949	7.25991	5.87753	3.25883	2.13017
0.0361765	15.7008	12.4309	11.3107	2.05967	3.90383	1.32046	0.561068	0.27396	7.29114	5.92461	3.32169	2.13017
0.0362353	15.7163	12.4465	11.4649	2.01264	3.99734	1.33604	0.576597	0.242901	7.33799	6.00307	3.38455	2.20812
0.0362941	15.7783	12.5709	11.542	2.15374	3.95058	1.42947	0.545538	0.30502	7.40046	6.06593	3.44741	2.28606
0.0363529	15.9022	12.6953	11.6962	2.13806	4.07527	1.36718	0.623185	0.336079	7.36922	6.06593	3.51027	2.33283
0.0364118	15.9486	12.6798	11.7579	2.18509	4.02851	1.46061	0.638714	0.351608	7.40046	6.1287	3.52598	2.39519
0.0364706	15.9022	12.7265	11.9275	2.23212	4.09096	1.44504	0.669772	0.382667	7.43169	6.22285	3.60456	2.42637
0.0365294	15.9331	12.7888	11.9583	2.23212	4.05969	1.49175	0.669772	0.351608	7.43169	6.25424	3.71456	2.50431
0.0365882	16.026	12.8976	12.0817	2.31051	4.10654	1.61643	0.71636	0.351608	7.46293	6.3327	3.74609	2.56667
0.0366471	16.0415	12.8821	12.1896	2.35754	4.20006	1.55404	0.73189	0.336079	7.49416	6.36408	3.80895	2.59794
0.0367059	16.0105	12.9132	12.3593	2.38889	4.20006	1.67871	0.73189	0.367138	7.49416	6.42685	3.8561	2.62912
0.0367647	16.0879	13.0376	12.3747	2.42025	4.1533	1.61643	0.809632	0.429256	7.52539	6.47392	3.90324	2.64471
0.0368235	16.1808	13.1309	12.5443	2.42025	4.21565	1.69429	0.85622	0.444785	7.54101	6.50531	3.9661	2.73825
0.0368824	16.1653	13.1465	12.5905	2.49864	4.24682	1.64757	0.871749	0.429256	7.54101	6.56807	4.04468	2.83178
0.0369412	16.1498	13.1776	12.7139	2.4516	4.2624	1.72543	0.84069	0.413726	7.60348	6.63084	4.09182	2.90973
0.037	16.1808	13.2709	12.6984	2.49864	4.27799	1.70986	0.825161	0.429256	7.60348	6.66232	4.13897	2.90973
0.0370588	16.2272	13.3176	12.8218	2.48296	4.29358	1.741	0.85622	0.413726	7.60348	6.69371	4.18611	2.97208
0.0371176	16.1808	13.302	12.9144	2.60838	4.32475	1.78772	0.887278	0.444785	7.6191	6.74078	4.24897	3.03444
0.0371765	16.1653	13.3488	13.0377	2.63983	4.32475	1.78772	0.933866	0.491374	7.58786	6.75647	4.34326	3.11239
0.0372353	16.1963	13.4577	13.084	2.6555	4.37151	1.83443	0.964924	0.522433	7.57225	6.80355	4.43765	3.17474
0.0372941	16.2582	13.4888	13.1611	2.70254	4.38709	1.81886	1.04257	0.491374	7.57225	6.86632	4.45337	3.20602
0.0373529	16.1808	13.4888	13.2998	2.71821	4.44944	1.88115	1.01151	0.460315	7.55663	6.86632	4.50051	3.28396
0.0374118	16.1498	13.551	13.3306	2.78092	4.37151	1.91229	0.995983	0.475844	7.57225	6.91339	4.57909	3.3775
0.0374706	16.1808	13.6288	13.4386	2.78092	4.46503	2.00572	1.02704	0.491374	7.55663	6.94478	4.64195	3.43986
0.0375294	16.1808	13.691	13.5157	2.84363	4.48061	1.95901	1.08916	0.538058	7.52539	6.96047	4.65766	3.47103
0.0375882	16.0724	13.6754	13.7316	2.76524	4.4962	1.99015	1.10469	0.569118	7.49416	7.00754	4.68909	3.5178
0.0376471	16.0879	13.7532	13.6699	2.84363	4.40268	1.99015	1.18233	0.584647	7.54101	7.03893	4.72052	3.61134
0.0377059	16.0879	13.8309	13.8241	2.76524	4.48061	2.0213	1.18233	0.615706	7.46293	7.03893	4.7991	3.6581
0.0377647	16.0569	13.7998	13.8241	2.84363	4.46503	2.08358	1.19786	0.584647	7.47854	7.086	4.87767	3.75164
0.0378235	15.9331	13.7998	13.9937	2.81228	4.4962	2.08358	1.19786	0.600177	7.47854	7.11739	4.92482	3.79841
0.0378824	15.9022	13.8776	13.9783	2.87498	4.48061	2.16144	1.19786	0.646765	7.43169	7.14877	4.95625	3.86086
0.0379412	15.9331	13.9243	14.1017	2.90634	4.48061	2.16144	1.29104	0.693354	7.43169	7.18015	4.95625	3.90763
0.038	15.8248	13.8776	14.1634	2.92202	4.54296	2.17702	1.29104	0.677824	7.40046	7.14877	5.08207	4.01675
0.0380588	15.7163	13.9087	14.2096	2.96905	4.43385	2.25497	1.3221	0.708883	7.38484	7.18015	5.12921	4.07911
0.0381176	15.7629	14.0177	14.225	2.95337	4.51178	2.20816	1.3221	0.708883	7.33799	7.18015	5.17636	4.12588
0.0381765	15.7163	13.9866	14.3175	3.06311	4.44944	2.33283	1.3221	0.693354	7.27552	7.16446	5.23922	4.15705
0.0382353	15.5461	13.9709	14.3946	3.04743	4.54296	2.28612	1.38421	0.724413	7.22867	7.18015	5.27065	4.25059
0.0382941	15.4841	14.0488	14.4563	3.11014	4.43385	2.41069	1.39974	0.755472	7.22867	7.21154	5.38065	4.35971
0.0383529	15.4996	14.1266	14.5025	3.11014	4.4962	2.36398	1.5396	0.83312	7.15059	7.19585	5.45923	4.39089
0.0384118	15.4068	14.0955	14.5642	3.15717	4.4962	2.42626	1.55513	0.83312	7.13497	7.22723	5.45923	4.45325
0.0384706	15.3294	14.0955	14.6721	3.18853	4.46503	2.47298	1.57066	0.848649	7.13497	7.22723	5.52209	4.53129
0.0385294	15.2365	14.1577	14.6567	3.15717	4.46503	2.45741	1.55513	0.864179	7.08802	7.24292	5.56923	4.59365
0.0385882	15.2055	14.2043	14.8264	3.21988	4.48061	2.56641	1.57066	0.864179	7.05679	7.24292	5.64781	4.67159
0.0386471	15.0661	14.1888	14.8572	3.23556	4.51178	2.53527	1.60172	0.864179	7.02556	7.18015	5.71077	4.70277
0.0387059	14.9733	14.1888	14.9652	3.23556	4.44944	2.6287	1.66384	0.895238	6.94747	7.21154	5.75791	4.76513
0.0387647	14.9733	14.2821	14.9343	3.29836	4.44944	2.6287	1.71042	0.957356	6.94747	7.21154	5.77363	4.82748
0.0388235	14.8804	14.2665	15.0268	3.26691	4.46503	2.67541	1.72595	0.910767	6.86939	7.19585	5.8522	4.92102
0.0388824	14.7411	14.251	15.0731	3.32972	4.48061	2.75327	1.6949	0.926297	6.83815	7.22723	5.91506	4.9522
0.0389412	14.6482	14.3132	15.1039	3.37675	4.44944	2.7377	1.71042	0.972886	6.80692	7.22723	5.91506	5.01455
0.039	14.6173	14.3599	15.181	3.32972	4.48061	2.78442	1.75701	1.035	6.72883	7.21154	5.97792	5.12377
0.0390588	14.5089	14.2977	15.2427	3.43946	4.43385	2.78442	1.86572	1.08159	6.6976	7.22723	6.04078	5.20172
0.0391176	14.3695	14.3288	15.3198	3.36107	4.41827	2.84671	1.89678	1.08159	6.68198	7.21154	6.11936	5.31084
0.0391765	14.2921	14.3754	15.2889	3.45514	4.32475	2.89352	1.94336	1.09712	6.58828	7.22723	6.13508	5.34202
0.0392353	14.2921	14.3754	15.3969	3.43946	4.43385	2.89352	1.95889	1.11265	6.52581	7.19585	6.13508	5.38879
0.0392941	14.0909	14.3599	15.3969	3.48649	4.40268	2.9558	1.95889	1.15924	6.44763	7.18015	6.19794	5.46674
0.0393529	13.9671	14.3599	15.4432	3.50217	4.35592	3.00252	2.05216	1.25251	6.36955	7.14877	6.21365	5.52909
0.0394118	13.9361	14.4532	15.474	3.47081	4.40268	3.00252	2.09875	1.28357	6.33831	7.11739	6.29223	5.62263
0.0394706	13.8122	14.391	15.5665	3.53352	4.32475	3.04924	2.11428	1.26804	6.24461	7.10169	6.30804	5.63822
0.0395294	13.6574	14.391	15.6128	3.48649	4.40268	3.01809	2.09875	1.26804	6.21338	7.086	6.3709	5.71616
0.0395882	13.549	14.4221	15.659	3.58055	4.34034	3.11152	2.11428	1.31463	6.21338	7.07031	6.41804	5.79421
0.0396471	13.5026	14.4221	15.6899	3.56488	4.43385	3.04924	2.22299	1.39228	6.15091	7.03893	6.4809	5.85656
0.0397059	13.3014	14.3754	15.7361	3.58055	4.38709	3.1271	2.22299	1.37675	6.11968	7.03893	6.54376	5.91892
0.0397647	13.1775	14.4065	15.7824	3.59623	4.35592	3.14267	2.22299	1.40781	6.05721	7.00754	6.55948	5.93451
0.0398235	13.131	14.4843	15.7824	3.58055	4.35592	3.18938	2.22299	1.43887	5.97912	6.99185	6.60663	6.01245
0.0398824	13.0227	14.4376	15.9211	3.65894	4.37151	3.28282	2.30063	1.46993	5.93227	6.97616	6.63806	6.12158
0.0399412	12.8989	14.4221	15.9057	3.62758	4.38709	3.18938	2.33169	1.50099	5.83857	6.92908	6.6852	6.21511
0.04	12.806	14.4687	15.9365	3.64326	4.30916	3.28282	2.37828	1.51652	5.80724	6.91339	6.70092	6.26188
0.0400588	12.7441	14.4843	15.8903	3.67462	4.38709	3.25167	2.36275	1.51652	5.74477	6.88201	6.71663	6.29306
0.0401176	12.5427	14.391	15.9983	3.65894	4.34034	3.32953	2.39381	1.54757	5.66669	6.85062	6.77949	6.33983
0.0401765	12.4654	14.4221	15.9983	3.73732	4.34034	3.32953	2.45593	1.60969	5.65107	6.81924	6.82664	6.43346
0.0402353	12.4034	14.4687	16.0137	3.69029	4.34034	3.28282	2.48698	1.62522	5.55737	6.77217	6.84235	6.48023
0.0402941	12.2951	14.391	16.1062	3.65894	4.35592	3.39182	2.47145	1.60969	5.4949	6.74078	6.84235	6.5114
0.0403529	12.1093	14.4065	16.0754	3.69029	4.30916	3.36067	2.48698	1.64075	5.46367	6.7094	6.8895	6.60494
0.0404118	12.0474	14.4687	16.1371	3.61191	4.32475	3.39182	2.56463	1.73393	5.35435	6.69371	6.95245	6.68288
0.0404706	12.0165	14.4532	16.1062	3.70597	4.29358	3.39182	2.62675	1.73393	5.29188	6.69371	6.95245	6.74524
0.0405294	11.8306	14.3754	16.1987	3.64326	4.30916	3.42296	2.56463	1.7184	5.22942	6.66232	6.96817	6.77642
0.0405882	11.7532	14.391	16.1371	3.69029	4.30916	3.48525	2.58016	1.76499	5.19809	6.64653	6.9996	6.79201
0.0406471	11.7068	14.4532	16.1833	3.70597	4.35592	3.45411	2.68896	1.8272	5.13562	6.61515	7.03103	6.88554
0.0407059	11.552	14.391	16.2296	3.67462	4.37151	3.50082	2.65781	1.8272	5.05753	6.55238	7.10961	6.9479
0.0407647	11.3972	14.3754	16.1987	3.73732	4.29358	3.51649	2.67334	1.79605	5.0263	6.521	7.12532	6.96349
0.0408235	11.3352	14.4221	16.245	3.65894	4.35592	3.56321	2.67334	1.8272	4.99506	6.50531	7.12532	7.04153
0.0408824	11.2733	14.3599	16.2141	3.753	4.32475	3.57878	2.70449	1.88932	4.90136	6.45823	7.15675	7.10389
0.0409412	11.0721	14.3132	16.3221	3.69029	4.35592	3.59435	2.76661	1.88932	4.8389	6.44254	7.2039	7.16625
0.041	10.9637	14.3754	16.2758	3.73732	4.27799	3.64107	2.72002	1.90485	4.79204	6.39546	7.26676	7.24419
0.0410588	10.9328	14.4065	16.3066	3.70597	4.30916	3.60992	2.76661	1.93591	4.71396	6.34839	7.25104	7.2286
0.0411176	10.8399	14.3443	16.3221	3.73732	4.34034	3.64107	2.73555	1.95144	4.66711	6.28562	7.25104	7.30655
0.0411765	10.6541	14.2977	16.4146	3.73732	4.32475	3.64107	2.78214	1.9825	4.60464	6.23854	7.29819	7.32214
0.0412353	10.5767	14.3288	16.3221	3.70597	4.35592	3.60992	2.84425	2.01356	4.52646	6.20716	7.32962	7.41567
0.0412941	10.5303	14.3443	16.3837	3.67462	4.34034	3.68778	2.90637	2.04462	4.47961	6.17578	7.37676	7.49362
0.0413529	10.5148	14.3288	16.3221	3.76868	4.37151	3.65664	2.89084	2.01356	4.43276	6.1287	7.39248	7.54039
0.0414118	10.36	14.2821	16.3837	3.65894	4.35592	3.65664	2.90637	2.04462	4.35467	6.09732	7.37676	7.55597
0.0414706	10.2516	14.2821	16.2912	3.72165	4.34034	3.71893	2.90637	2.07567	4.30782	6.09732	7.42391	7.60274
0.0415294	10.2052	14.3443	16.3375	3.69029	4.34034	3.67221	2.98402	2.13779	4.27659	6.06593	7.42391	7.64961
0.0415882	10.1897	14.3443	16.2912	3.70597	4.38709	3.67221	3.04613	2.15332	4.1985	6.01886	7.48677	7.71196
0.0416471	10.0503	14.251	16.3837	3.753	4.35592	3.76564	3.07719	2.18438	4.18289	6.01886	7.5182	7.74314
0.0417059	9.98841	14.2354	16.3066	3.73732	4.34034	3.65664	3.09272	2.21544	4.08919	5.95599	7.53391	7.75873
0.0417647	9.92649	14.2977	16.3529	3.64326	4.34034	3.70335	3.13931	2.2465	4.02672	5.90892	7.5182	7.77432
0.0418235	9.89554	14.3132	16.2758	3.72165	4.32475	3.7345	3.12378	2.26203	3.99548	5.86184	7.5182	7.78991
0.0418824	9.81814	14.251	16.3683	3.69029	4.37151	3.68778	3.15484	2.29309	3.9173	5.76769	7.53391	7.83668
0.0419412	9.69432	14.2199	16.3375	3.70597	4.37151	3.71893	3.12378	2.29309	3.80798	5.72061	7.58106	7.93021
0.042	9.61692	14.2665	16.3375	3.73732	4.34034	3.76564	3.20143	2.37074	3.79237	5.67354	7.59687	7.9458
0.0420588	9.64788	14.2977	16.2758	3.69029	4.34034	3.70335	3.24801	2.40179	3.69867	5.57939	7.61259	7.97698
0.0421176	9.6324	14.2821	16.3375	3.64326	4.37151	3.7345	3.31013	2.43285	3.65182	5.57939	7.61259	7.96139
0.0421765	9.50857	14.2199	16.2758	3.70597	4.34034	3.68778	3.32576	2.41732	3.60496	5.548	7.59687	8.00816
0.0422353	9.44656	14.2043	16.3221	3.61191	4.37151	3.70335	3.35681	2.43285	3.55811	5.46954	7.58106	8.03933
0.0422941	9.43109	14.2199	16.1987	3.67462	4.35592	3.75007	3.35681	2.47954	3.5425	5.43816	7.6283	8.11728
0.0423529	9.44656	14.2199	16.2604	3.67462	4.40268	3.76564	3.35681	2.5106	3.49565	5.39108	7.61259	8.10169
0.0424118	9.35369	14.1732	16.2296	3.61191	4.38709	3.7345	3.35681	2.54166	3.38633	5.32822	7.6283	8.14846
0.0424706	9.29178	14.1888	16.2758	3.62758	4.35592	3.79679	3.41893	2.60377	3.32386	5.29684	7.64402	8.13287
0.0425294	9.32274	14.2354	16.1833	3.62758	4.34034	3.71893	3.48105	2.65036	3.29263	5.31253	7.61259	8.17964
0.0425882	9.33821	14.2199	16.2296	3.56488	4.35592	3.75007	3.52764	2.69695	3.19883	5.24976	7.6283	8.2264
0.0426471	9.2763	14.1732	16.1679	3.61191	4.37151	3.71893	3.51211	2.68142	3.13636	5.20268	7.65973	8.25758
0.0427059	9.22986	14.1421	16.245	3.53352	4.35592	3.71893	3.51211	2.66589	3.10513	5.13992	7.67545	8.28886
0.0427647	9.21439	14.2043	16.1679	3.51784	4.35592	3.70335	3.46552	2.66589	3.05828	5.10853	7.69116	8.32004
0.0428235	9.26082	14.2043	16.1833	3.51784	4.37151	3.70335	3.52764	2.69695	2.99581	5.07715	7.65973	8.28886
0.0428824	9.22986	14.1421	16.1525	3.48649	4.41827	3.65664	3.51211	2.71248	2.93334	5.03007	7.70688	8.33563
0.0429412	9.15247	14.0955	16.1833	3.50217	4.37151	3.71893	3.52764	2.75907	2.88649	4.983	7.69116	8.39798
0.043	9.19891	14.1732	16.0754	3.47081	4.37151	3.65664	3.55869	2.80566	2.85526	4.95161	7.72259	8.44475
0.0430588	9.26082	14.1888	16.0908	3.42378	4.40268	3.70335	3.57422	2.82119	2.82402	4.88885	7.70688	8.49152
0.0431176	9.29178	14.1577	16.0291	3.48649	4.41827	3.70335	3.52764	2.83672	2.79279	4.82608	7.70688	8.49152
0.0431765	9.24534	14.0955	16.0754	3.42378	4.43385	3.65664	3.52764	2.83672	2.73032	4.7947	7.65973	8.46034
0.0432353	9.24534	14.1266	15.9983	3.45514	4.43385	3.67221	3.51211	2.89884	2.7147	4.779	7.65973	8.50711
0.0432941	9.30726	14.1888	16.0137	3.47081	4.38709	3.67221	3.58975	2.96095	2.60529	4.68476	7.67545	8.50711
0.0433529	9.35369	14.1732	15.9829	3.39243	4.48061	3.62549	3.63634	2.97648	2.57405	4.63768	7.6283	8.53828
0.0434118	9.30726	14.111	16.0137	3.42378	4.38709	3.67221	3.62081	3.00754	2.5272	4.6063	7.65973	8.56946
0.0434706	9.35369	14.111	15.8903	3.37675	4.40268	3.57878	3.65187	3.0386	2.46474	4.54353	7.6283	8.56946
0.0435294	9.38465	14.1421	15.9057	3.31404	4.35592	3.62549	3.65187	3.0386	2.4335	4.52784	7.59687	8.55387
0.0435882	9.46214	14.1266	15.8594	3.37675	4.44944	3.62549	3.60528	3.02307	2.4335	4.49645	7.61259	8.60064
0.0436471	9.41561	14.0643	15.9057	3.31404	4.40268	3.57878	3.63634	3.0386	2.35542	4.41799	7.59687	8.61623
0.0437059	9.44656	14.0643	15.8749	3.29836	4.41827	3.59435	3.62081	3.05413	2.32418	4.41799	7.61259	8.63182
0.0437647	9.55501	14.111	15.8286	3.32972	4.37151	3.59435	3.6674	3.10082	2.30857	4.37092	7.58106	8.63182
0.0438235	9.64788	14.1266	15.8286	3.21988	4.44944	3.53206	3.68293	3.11635	2.26172	4.30815	7.56534	8.61623
0.0438824	9.6324	14.0488	15.7978	3.26691	4.35592	3.59435	3.6674	3.16293	2.23048	4.30815	7.58106	8.63182
0.0439412	9.66336	14.0955	15.7361	3.25124	4.40268	3.50082	3.65187	3.17846	2.2461	4.22969	7.56534	8.64741
0.044	9.70979	14.0955	15.7053	3.21988	4.37151	3.51649	3.63634	3.20952	2.16801	4.18261	7.58106	8.69418
0.0440588	9.80267	14.0799	15.7207	3.25124	4.44944	3.51649	3.60528	3.22505	2.16801	4.16692	7.56534	8.663
0.0441176	9.77171	14.0332	15.6899	3.2042	4.44944	3.45411	3.60528	3.22505	2.16801	4.11985	7.5182	8.663
0.0441765	9.81814	14.0799	15.7053	3.1415	4.48061	3.43853	3.60528	3.25611	2.10555	4.10416	7.50248	8.67859
0.0442353	9.92649	14.111	15.5819	3.2042	4.40268	3.48525	3.6674	3.31823	2.10555	4.07267	7.50248	8.67859
0.0442941	10.0348	14.111	15.5819	3.11014	4.48061	3.42296	3.69846	3.31823	2.0587	4.04129	7.50248	8.70977
0.0443529	10.0348	14.0332	15.5357	3.1415	4.38709	3.43853	3.65187	3.3027	2.02746	3.96283	7.5182	8.77212
0.0444118	10.1433	14.0799	15.5049	3.07879	4.41827	3.39182	3.65187	3.28717	1.99613	3.96283	7.43962	8.72535
0.0444706	10.2671	14.0955	15.4432	3.07879	4.37151	3.36067	3.62081	3.27164	1.98051	3.91576	7.42391	8.75653
0.0445294	10.36	14.0955	15.474	3.07879	4.43385	3.36067	3.65187	3.34929	1.91805	3.86868	7.37676	8.70977
0.0445882	10.3755	14.0488	15.3969	3.06311	4.40268	3.31396	3.62081	3.33376	1.91805	3.8373	7.36105	8.72535
0.0446471	10.4219	14.0799	15.3969	3.0004	4.40268	3.32953	3.62081	3.41141	1.88681	3.77453	7.36105	8.75653
0.0447059	10.5922	14.1421	15.3043	3.01608	4.37151	3.26724	3.68293	3.41141	1.85558	3.72745	7.32962	8.72535
0.0447647	10.7005	14.0955	15.3198	2.93769	4.41827	3.26724	3.6674	3.38035	1.83996	3.69607	7.28247	8.72535
0.0448235	10.7005	14.0488	15.2272	3.0004	4.38709	3.28282	3.60528	3.36482	1.82434	3.71176	7.26676	8.72535
0.0448824	10.778	14.0799	15.2272	2.93769	4.41827	3.2361	3.65187	3.42694	1.80873	3.66469	7.25104	8.72535
0.0449412	10.9483	14.0955	15.1502	2.95337	4.40268	3.25167	3.63634	3.44247	1.77749	3.64899	7.26676	8.78771
0.045	11.0566	14.0643	15.1964	2.93769	4.40268	3.18938	3.68293	3.47352	1.77749	3.55484	7.25104	8.77212
0.0450588	11.0721	14.0488	15.1347	2.84363	4.44944	3.1271	3.65187	3.458	1.77749	3.53915	7.18818	8.72535
0.0451176	11.1959	14.0488	15.1502	2.85931	4.34034	3.20496	3.63634	3.47352	1.79311	3.52346	7.15675	8.74094
0.0451765	11.3508	14.1266	15.0422	2.82795	4.43385	3.11152	3.60528	3.458	1.79311	3.46069	7.15675	8.74094
0.0452353	11.3972	14.0488	15.1039	2.78092	4.44944	3.17381	3.54317	3.41141	1.77749	3.41352	7.15675	8.75653
0.0452941	11.4437	14.0177	15.0577	2.84363	4.48061	3.14267	3.52764	3.42694	1.79311	3.42921	7.15675	8.75653
0.0453529	11.5985	14.111	15.0114	2.7966	4.44944	3.09595	3.54317	3.458	1.76188	3.39783	7.10961	8.72535
0.0454118	11.7997	14.1421	14.996	2.73389	4.4962	3.08038	3.54317	3.47352	1.77749	3.38213	7.06246	8.70977
0.0454706	11.8461	14.0955	14.9652	2.76524	4.40268	3.03366	3.57422	3.47352	1.82434	3.36644	7.03103	8.72535
0.0455294	11.8771	14.0799	14.9806	2.63983	4.44944	3.00252	3.52764	3.47352	1.77749	3.33506	7.03103	8.74094
0.0455882	12.001	14.1266	14.8572	2.71821	4.37151	3.04924	3.52764	3.48905	1.77749	3.35075	6.9996	8.72535
0.0456471	12.2022	14.1577	14.8881	2.6555	4.4962	2.9558	3.51211	3.48905	1.76188	3.30367	6.95245	8.69418
0.0457059	12.2332	14.0955	14.8572	2.67118	4.41827	2.9558	3.44999	3.52011	1.76188	3.31937	6.93664	8.70977
0.0457647	12.326	14.111	14.8418	2.67118	4.48061	2.94023	3.48105	3.5667	1.80873	3.33506	6.87378	8.69418
0.0458235	12.4808	14.1266	14.7339	2.63983	4.43385	2.89352	3.48105	3.55117	1.79311	3.30367	6.8895	8.67859
0.0458824	12.6357	14.1266	14.7647	2.5927	4.46503	2.94023	3.49658	3.53564	1.79311	3.28798	6.84235	8.64741
0.0459412	12.6976	14.0799	14.6875	2.5927	4.4962	2.81556	3.43446	3.50458	1.82434	3.27229	6.81092	8.61623
0.046	12.806	14.0643	14.7185	2.56134	4.43385	2.84671	3.41893	3.50458	1.82434	3.24091	6.79521	8.61623
0.0460588	12.9608	14.1732	14.595	2.5927	4.46503	2.79999	3.4034	3.53564	1.8712	3.24091	6.73235	8.58505
0.0461176	13.0846	14.0955	14.6567	2.51431	4.48061	2.78442	3.43446	3.53564	1.8712	3.20952	6.76378	8.56946
0.0461765	13.162	14.0799	14.6105	2.49864	4.4962	2.75327	3.4034	3.52011	1.88681	3.19383	6.73235	8.60064
0.0462353	13.2859	14.0955	14.5642	2.4516	4.44944	2.67541	3.48105	3.5667	1.91805	3.19383	6.70092	8.56946
0.0462941	13.4871	14.1421	14.5334	2.42025	4.52737	2.69099	3.4034	3.53564	1.9649	3.20952	6.66949	8.56946
0.0463529	13.4871	14.0643	14.518	2.46728	4.48061	2.69099	3.38787	3.52011	1.9649	3.19383	6.65377	8.50711
0.0464118	13.5645	14.0332	14.518	2.38889	4.52737	2.67541	3.37234	3.52011	2.01175	3.19383	6.60663	8.5227
0.0464706	13.7038	14.0955	14.4563	2.43593	4.48061	2.69099	3.32576	3.53564	2.04308	3.16245	6.60663	8.50711
0.0465294	13.9051	14.111	14.4563	2.35754	4.55854	2.58198	3.37234	3.5667	2.01175	3.11537	6.54376	8.44475
0.0465882	13.9516	14.0177	14.4255	2.32619	4.51178	2.58198	3.32576	3.53564	2.07431	3.14676	6.49662	8.49152
0.0466471	14.0599	14.0488	14.4255	2.31051	4.48061	2.55084	3.2946	3.53564	2.10555	3.11537	6.49662	8.47593
0.0467059	14.2147	14.1266	14.333	2.26348	4.4962	2.50412	3.27907	3.47352	2.12116	3.09968	6.4809	8.44475
0.0467647	14.3076	14.111	14.41	2.32619	4.52737	2.56641	3.21696	3.458	2.18363	3.13106	6.46519	8.42916
0.0468235	14.3695	14.111	14.333	2.32619	4.51178	2.47298	3.1859	3.42694	2.16801	3.13106	6.40233	8.39798
0.0468824	14.5089	14.1421	14.3946	2.2478	4.52737	2.50412	3.1859	3.47352	2.19925	3.13106	6.35518	8.33563
0.0469412	14.6792	14.1888	14.2867	2.27915	4.54296	2.45741	3.21696	3.48905	2.27733	3.16245	6.33947	8.30445
0.047	14.772	14.1421	14.333	2.16941	4.55854	2.41069	3.15484	3.41141	2.27733	3.16245	6.32375	8.35121
0.0470588	14.8185	14.1266	14.2713	2.18509	4.57413	2.39512	3.07719	3.39588	2.38665	3.20952	6.32375	8.30445
0.0471176	14.9423	14.1732	14.2559	2.16941	4.54296	2.36398	3.07719	3.41141	2.40227	3.20952	6.29223	8.24199
0.0471765	15.0816	14.2043	14.2559	2.10671	4.66765	2.3484	3.07719	3.42694	2.40227	3.22522	6.24508	8.24199
0.0472353	15.0816	14.1266	14.2404	2.18509	4.55854	2.31726	3.09272	3.42694	2.46474	3.2566	6.22937	8.24199
0.0472941	15.2055	14.1577	14.2404	2.05967	4.62089	2.2394	3.06166	3.41141	2.49597	3.27229	6.21365	8.24199
0.0473529	15.3448	14.2043	14.1479	2.12238	4.54296	2.28612	3.04613	3.38035	2.49597	3.28798	6.16651	8.16405
0.0474118	15.4841	14.1577	14.1942	2.09103	4.6053	2.19259	3.01507	3.33376	2.57405	3.30367	6.10365	8.11728
0.0474706	15.5151	14.1421	14.1479	2.09103	4.57413	2.19259	2.96849	3.34929	2.60529	3.28798	6.10365	8.13287
0.0475294	15.6235	14.1732	14.1479	2.13806	4.58971	2.20816	3.01507	3.41141	2.65214	3.28798	6.11936	8.0861
0.0475882	15.7938	14.2199	14.1017	2.07535	4.66765	2.14587	2.99955	3.39588	2.7147	3.30367	6.08793	8.07051
0.0476471	15.8093	14.1421	14.1788	2.07535	4.63647	2.19259	2.99955	3.41141	2.74594	3.33506	6.07221	8.02375
0.0477059	15.8867	14.1732	14.0708	2.05967	4.65206	2.09916	2.95296	3.34929	2.79279	3.36644	6.00935	7.97698
0.0477647	15.995	14.2199	14.0553	2.05967	4.63647	2.16144	2.90637	3.31823	2.83964	3.38213	6.00935	7.96139
0.0478235	16.0569	14.2043	14.0553	2.10671	4.73009	2.11473	2.85978	3.33376	2.85526	3.39783	6.00935	7.93021
0.0478824	16.0879	14.1732	14.1017	2.05967	4.66765	2.11473	2.82872	3.3027	2.91772	3.41352	6.00935	7.91462
0.0479412	16.2117	14.251	14.0553	2.02832	4.69882	2.08358	2.81319	3.33376	2.94896	3.46069	5.97792	7.88344
0.048	16.3356	14.3132	14.0091	1.99697	4.68323	2.0213	2.82872	3.31823	2.99581	3.50777	5.93078	7.82109
0.0480588	16.3356	14.251	14.0863	1.94984	4.73009	2.05244	2.76661	3.25611	3.08951	3.53915	5.93078	7.82109
0.0481176	16.3976	14.2665	13.9628	1.96551	4.68323	1.99015	2.67334	3.25611	3.12074	3.52346	5.91506	7.77432
0.0481765	16.5214	14.3443	14.0245	1.91848	4.7144	2.00572	2.68896	3.24058	3.15198	3.53915	5.8522	7.69637
0.0482353	16.6143	14.2977	13.9628	1.96551	4.74567	1.94344	2.68896	3.24058	3.23006	3.55484	5.83649	7.69637
0.0482941	16.6143	14.2354	14.0091	1.87145	4.7144	1.89672	2.68896	3.24058	3.24568	3.58623	5.78934	7.69637
0.0483529	16.7071	14.2977	13.9783	1.87145	4.73009	1.92786	2.68896	3.20952	3.32386	3.64899	5.82077	7.66519
0.0484118	16.8155	14.3132	13.9783	1.88713	4.66765	1.89672	2.67334	3.16293	3.33948	3.6333	5.77363	7.61833
0.0484706	16.8155	14.2354	13.9937	1.85577	4.79243	1.94344	2.56463	3.10082	3.37071	3.66469	5.77363	7.58715
0.0485294	16.8155	14.2665	13.9783	1.93416	4.68323	1.91229	2.56463	3.11635	3.49565	3.69607	5.75791	7.55597
0.0485882	16.9238	14.3443	14.0091	1.8401	4.79243	1.83443	2.56463	3.13187	3.48003	3.69607	5.72648	7.54039
0.0486471	16.9393	14.3132	13.9937	1.91848	4.74567	1.89672	2.56463	3.08529	3.55811	3.75884	5.7422	7.5248
0.0487059	16.9238	14.3132	14.0399	1.82442	4.76126	1.78772	2.53357	3.06976	3.65182	3.79022	5.71077	7.44685
0.0487647	16.9703	14.3599	13.932	1.82442	4.73009	1.83443	2.4404	3.05413	3.69867	3.8216	5.67934	7.41567
0.0488235	17.0787	14.3754	13.9628	1.94984	4.76126	1.83443	2.47145	3.0386	3.77675	3.90006	5.66353	7.35332
0.0488824	17.0478	14.3443	13.9628	1.88713	4.87036	1.75657	2.42487	3.00754	3.79237	3.88437	5.69505	7.35332
0.0489412	17.0787	14.3599	14.0091	1.91848	4.77685	1.83443	2.45593	3.05413	3.85484	3.96283	5.66353	7.29096
0.049	17.249	14.4376	13.9628	1.85577	4.85478	1.70986	2.47145	3.02307	3.90169	3.99422	5.61638	7.24419
0.0490588	17.2335	14.391	13.9937	1.82442	4.79243	1.75657	2.39381	2.97648	3.93302	4.00991	5.60067	7.24419
0.0491176	17.1871	14.391	13.9783	1.80874	4.87036	1.69429	2.33169	2.94542	3.99548	4.07267	5.61638	7.19742
0.0491765	17.249	14.4532	13.932	1.79307	4.79243	1.70986	2.30063	2.91437	4.04234	4.07267	5.61638	7.19742
0.0492353	17.3419	14.5154	13.9783	1.85577	4.8236	1.72543	2.33169	2.94542	4.05795	4.10416	5.56923	7.11948
0.0492941	17.3109	14.4532	13.9628	1.80874	4.8236	1.64757	2.2851	2.91437	4.15165	4.18261	5.5378	7.10389
0.0493529	17.2799	14.4687	14.0399	1.77739	4.76126	1.69429	2.26957	2.91437	4.21412	4.19831	5.5378	7.05712
0.0494118	17.3419	14.531	13.9012	1.82442	4.76126	1.632	2.25404	2.86778	4.27659	4.24538	5.50637	6.99467
0.0494706	17.3573	14.531	14.0091	1.76171	4.8236	1.66314	2.20746	2.83672	4.32344	4.30815	5.49066	6.9479
0.0495294	17.2954	14.4999	13.9628	1.8401	4.8236	1.66314	2.14534	2.80566	4.37029	4.32384	5.50637	6.88554
0.0495882	17.3109	14.4999	14.0245	1.79307	4.8236	1.61643	2.16087	2.80566	4.43276	4.37092	5.50637	6.85437
0.0496471	17.3419	14.5776	13.9783	1.79307	4.83919	1.61643	2.11428	2.7746	4.49523	4.43368	5.49066	6.83878
0.0497059	17.4038	14.5776	14.0091	1.82442	4.80802	1.67871	2.12981	2.7746	4.52646	4.41799	5.47494	6.8076
0.0497647	17.3883	14.5465	13.9937	1.73036	4.87036	1.58519	2.12981	2.75907	4.55769	4.44938	5.49066	6.77642
0.0498235	17.3573	14.5154	14.1017	1.74603	4.83919	1.64757	2.06769	2.71248	4.62026	4.49645	5.50637	6.74524
0.0498824	17.3883	14.6087	14.0091	1.80874	4.8236	1.58519	2.00548	2.66589	4.68273	4.49645	5.49066	6.68288
0.0499412	17.3883	14.6399	14.0399	1.74603	4.85478	1.61643	1.98995	2.65036	4.72958	4.54353	5.45923	6.63612
0.05	17.3883	14.6087	14.0091	1.85577	4.83919	1.64757	1.94336	2.60377	4.80766	4.6063	5.45923	6.62053
0.0500588	17.2645	14.5932	14.1171	1.85577	4.85478	1.60076	1.94336	2.63483	4.88575	4.62199	5.44351	6.57376
0.0501176	17.249	14.6399	14.0245	1.80874	4.80802	1.632	1.92783	2.6193	4.90136	4.65337	5.45923	6.52699
0.0501765	17.2799	14.7021	14.1017	1.88713	4.79243	1.61643	1.94336	2.63483	4.97945	4.71614	5.44351	6.48023
0.0502353	17.3109	14.7021	14.0863	1.8401	4.87036	1.58519	1.91231	2.57272	5.04192	4.76331	5.4278	6.44905
0.0502941	17.249	14.6555	14.1942	1.85577	4.83919	1.58519	1.88125	2.55719	5.05753	4.7947	5.41208	6.38669
0.0503529	17.1716	14.7021	14.0863	1.82442	4.83919	1.5229	1.85019	2.49507	5.12	4.85746	5.38065	6.371
0.0504118	17.1561	14.7333	14.1479	1.77739	4.8236	1.56961	1.81913	2.49507	5.18247	4.90454	5.34922	6.371
0.0504706	17.1871	14.7644	14.0399	1.82442	4.8236	1.50733	1.8036	2.49507	5.2138	4.92023	5.38065	6.30865
0.0505294	17.1406	14.7333	14.1788	1.77739	4.85478	1.56961	1.77254	2.47954	5.22942	4.96731	5.34922	6.27747
0.0505882	17.0787	14.7333	14.1325	1.87145	4.80802	1.55404	1.75701	2.44848	5.32312	4.99869	5.31779	6.24629
0.0506471	17.0787	14.7644	14.1788	1.76171	4.77685	1.50733	1.77254	2.46401	5.32312	5.03007	5.31779	6.21511
0.0507059	17.0942	14.811	14.1325	1.80874	4.79243	1.56961	1.77254	2.43285	5.4012	5.07715	5.30208	6.18393
0.0507647	17.0478	14.7644	14.225	1.79307	4.80802	1.50733	1.8036	2.44848	5.46367	5.09284	5.27065	6.13717
0.0508235	16.9393	14.7488	14.2096	1.80874	4.79243	1.50733	1.71042	2.35521	5.4949	5.10853	5.31779	6.15276
0.0508824	16.9238	14.7955	14.2404	1.79307	4.79243	1.49175	1.67937	2.33968	5.57299	5.18699	5.31779	6.0904
0.0509412	16.9238	14.8732	14.1788	1.79307	4.8236	1.5229	1.63278	2.29309	5.61984	5.24976	5.30208	6.04363
0.051	16.9084	14.8577	14.2404	1.80874	4.79243	1.50733	1.64831	2.32415	5.63546	5.31253	5.27065	5.98128
0.0510588	16.8	14.8266	14.2404	1.71468	4.8236	1.49175	1.67937	2.27756	5.66669	5.34391	5.27065	5.9501
0.0511176	16.7226	14.8421	14.2867	1.77739	4.76126	1.53847	1.67937	2.29309	5.74477	5.40678	5.28636	5.91892
0.0511765	16.7226	14.9043	14.2404	1.73036	4.77685	1.46061	1.67937	2.26203	5.74477	5.42247	5.30208	5.91892
0.0512353	16.7226	14.9354	14.3175	1.79307	4.76126	1.53847	1.64831	2.26203	5.80724	5.45385	5.31779	5.85656
0.0512941	16.6452	14.9043	14.2713	1.77739	4.76126	1.41389	1.58619	2.19991	5.85419	5.50093	5.30208	5.79421
0.0513529	16.5524	14.8888	14.3484	1.76171	4.73009	1.49175	1.5396	2.19991	5.90104	5.50093	5.28636	5.74744
0.0514118	16.5524	14.9821	14.3021	1.79307	4.74567	1.42947	1.5396	2.18438	5.96351	5.5637	5.28636	5.73175
0.0514706	16.5524	15.0132	14.3946	1.79307	4.74567	1.53847	1.5396	2.19991	6.01036	5.62646	5.28636	5.73175
0.0515294	16.475	14.951	14.41	1.82442	4.80802	1.42947	1.57066	2.18438	6.04159	5.64215	5.33351	5.70057
0.0515882	16.3665	14.951	14.4563	1.77739	4.73009	1.50733	1.58619	2.19991	6.08844	5.73631	5.33351	5.65381
0.0516471	16.3356	14.9977	14.3792	1.85577	4.7144	1.49175	1.58619	2.19991	6.13529	5.78338	5.31779	5.59145
0.0517059	16.3046	15.0132	14.41	1.74603	4.69882	1.49175	1.57066	2.15332	6.16653	5.81477	5.30208	5.56027
0.0517647	16.1963	14.9666	14.4255	1.80874	4.73009	1.50733	1.52407	2.10673	6.229	5.87753	5.28636	5.52909
0.0518235	16.0569	14.9354	14.4563	1.76171	4.68323	1.50733	1.50854	2.06014	6.26023	5.87753	5.25493	5.5135
0.0518824	16.026	15.0288	14.4563	1.80874	4.69882	1.5229	1.49302	2.04462	6.30708	5.9403	5.28636	5.45115
0.0519412	16.026	15.0754	14.4871	1.80874	4.66765	1.5229	1.52407	2.06014	6.36955	5.97168	5.27065	5.3732
0.052	15.9486	15.0288	14.5334	1.79307	4.7144	1.53847	1.49302	2.04462	6.38517	6.01886	5.27065	5.34202
0.0520588	15.8248	14.9821	14.518	1.79307	4.65206	1.5229	1.50854	2.02909	6.46325	6.06593	5.25493	5.29526
0.0521176	15.7938	15.0132	14.5025	1.73036	4.65206	1.50733	1.46196	2.02909	6.49458	6.08162	5.27065	5.29526
0.0521765	15.7783	15.0599	14.4871	1.80874	4.58971	1.49175	1.46196	1.99803	6.52581	6.11301	5.25493	5.26408
0.0522353	15.7008	15.0288	14.5642	1.76171	4.63647	1.49175	1.41537	1.96697	6.55705	6.16008	5.28636	5.21731
0.0522941	15.577	15.0132	14.5796	1.80874	4.55854	1.50733	1.41537	1.95144	6.57266	6.17578	5.28636	5.13936
0.0523529	15.5615	15.0288	14.6259	1.74603	4.58971	1.53847	1.4309	1.95144	6.6039	6.20716	5.27065	5.12377
0.0524118	15.5615	15.1065	14.595	1.82442	4.54296	1.55404	1.47749	1.99803	6.6039	6.17578	5.28636	5.12377
0.0524706	15.4841	15.0443	14.6721	1.699	4.6053	1.56961	1.47749	1.96697	6.6039	6.16008	5.28636	5.0925
0.0525294	15.3448	15.0443	14.6413	1.80874	4.48061	1.53847	1.46196	1.93591	6.63513	6.20716	5.27065	5.06132
0.0525882	15.2984	15.091	14.6721	1.68333	4.51178	1.50733	1.4309	1.88932	6.63513	6.19147	5.27065	5.01455
0.0526471	15.3139	15.1376	14.6259	1.79307	4.44944	1.58519	1.4309	1.90485	6.6976	6.25424	5.25493	4.9522
0.0527059	15.2055	15.091	14.7339	1.73036	4.52737	1.55404	1.41537	1.90485	6.74445	6.26993	5.25493	4.93661
0.0527647	15.0661	15.0754	14.7185	1.82442	4.40268	1.58519	1.41537	1.88932	6.76007	6.30131	5.25493	4.93661
0.0528235	15.0507	15.1065	14.7647	1.76171	4.44944	1.55404	1.47749	1.92038	6.80692	6.317	5.27065	4.87425
0.0528824	15.0507	15.1688	14.703	1.80874	4.41827	1.60076	1.47749	1.92038	6.85377	6.3327	5.27065	4.84307
0.0529412	14.9733	15.1376	14.7956	1.73036	4.43385	1.53847	1.52407	1.88932	6.85377	6.41115	5.25493	4.78072
0.053	14.8494	15.1065	14.7339	1.77739	4.34034	1.60076	1.47749	1.85826	6.94747	6.47392	5.27065	4.79631
0.0530588	14.8185	15.1376	14.7801	1.74603	4.32475	1.55404	1.47749	1.88932	6.94747	6.44254	5.28636	4.76513
0.0531176	14.803	15.2154	14.7339	1.77739	4.32475	1.632	1.46196	1.88932	6.96309	6.48961	5.28636	4.74954
0.0531765	14.7256	15.1532	14.8418	1.82442	4.32475	1.61643	1.47749	1.88932	6.97871	6.53669	5.25493	4.70277
0.0532353	14.6637	15.1376	14.8418	1.77739	4.29358	1.632	1.4309	1.84273	6.99432	6.53669	5.25493	4.68718
0.0532941	14.6173	15.1999	14.8572	1.79307	4.20006	1.61643	1.50854	1.90485	7.04117	6.56807	5.23922	4.60924
0.0533529	14.6018	15.2622	14.8572	1.79307	4.24682	1.632	1.49302	1.85826	7.07241	6.58377	5.25493	4.62483
0.0534118	14.4933	15.1843	14.8727	1.80874	4.16889	1.64757	1.49302	1.85826	7.07241	6.59946	5.27065	4.62483
0.0534706	14.4314	15.1688	14.9035	1.77739	4.20006	1.69429	1.47749	1.81167	7.10364	6.59946	5.31779	4.60924
0.0535294	14.4159	15.1999	14.8727	1.85577	4.09096	1.72543	1.47749	1.87379	7.15059	6.64653	5.28636	4.56247
0.0535882	14.4159	15.231	14.9343	1.77739	4.18447	1.70986	1.52407	1.87379	7.11935	6.64653	5.28636	4.5157
0.0536471	14.3385	15.1688	14.9497	1.85577	4.07527	1.741	1.55513	1.88932	7.1662	6.67801	5.27065	4.50011
0.0537059	14.2766	15.1843	14.9806	1.76171	4.09096	1.70986	1.52407	1.85826	7.19744	6.7094	5.31779	4.5157
0.0537647	14.2766	15.231	14.9189	1.82442	3.99734	1.70986	1.55513	1.88932	7.19744	6.69371	5.30208	4.48452
0.0538235	14.2921	15.231	14.996	1.73036	4.05969	1.69429	1.52407	1.87379	7.19744	6.74078	5.28636	4.42207
0.0538824	14.1683	15.1688	14.9652	1.8401	3.96617	1.741	1.50854	1.84273	7.22867	6.72509	5.31779	4.40648
0.0539412	14.1064	15.1999	15.0422	1.73036	3.99734	1.72543	1.5396	1.88932	7.22867	6.75647	5.31779	4.39089
0.054	14.1218	15.2622	14.9806	1.82442	3.935	1.741	1.57066	1.90485	7.27552	6.77217	5.34922	4.35971
0.0540588	14.0909	15.231	15.0731	1.73036	3.96617	1.75657	1.60172	1.88932	7.25991	6.78786	5.36494	4.35971
0.0541176	13.9671	15.1688	15.0268	1.80874	3.87265	1.75657	1.58619	1.84273	7.30676	6.83493	5.31779	4.29736
0.0541765	13.9516	15.1843	15.1039	1.73036	3.84148	1.741	1.57066	1.84273	7.32237	6.86632	5.31779	4.29736
0.0542353	13.9671	15.2466	15.0114	1.79307	3.82589	1.77215	1.57066	1.85826	7.30676	6.91339	5.33351	4.28177
0.0542941	13.9516	15.1688	15.1347	1.73036	3.84148	1.78772	1.60172	1.85826	7.29114	6.91339	5.30208	4.26618
0.0543529	13.8431	15.1843	15.1039	1.80874	3.79472	1.78772	1.58619	1.85826	7.35361	6.92908	5.33351	4.26618
0.0544118	13.8277	15.2154	15.1347	1.74603	3.73238	1.78772	1.64831	1.88932	7.32237	6.92908	5.33351	4.20382
0.0544706	13.8897	15.2466	15.1039	1.79307	3.68562	1.81886	1.71042	1.88932	7.36922	6.94478	5.31779	4.15705
0.0545294	13.8122	15.1999	15.181	1.74603	3.65445	1.78772	1.67937	1.87379	7.36922	6.94478	5.33351	4.15705
0.0545882	13.7657	15.1843	15.1502	1.73036	3.63886	1.80329	1.63278	1.87379	7.35361	6.94478	5.36494	4.17264
0.0546471	13.7503	15.2466	15.1193	1.68333	3.56093	1.83443	1.66384	1.88932	7.36922	6.99185	5.34922	4.17264
0.0547059	13.7812	15.2622	15.181	1.73036	3.62327	1.85001	1.66384	1.90485	7.36922	6.99185	5.34922	4.12588
0.0547647	13.7038	15.1843	15.181	1.71468	3.57651	1.83443	1.71042	1.90485	7.35361	6.97616	5.34922	4.12588
0.0548235	13.6729	15.1999	15.181	1.73036	3.57651	1.89672	1.74148	1.95144	7.41608	7.02324	5.34922	4.0947
0.0548824	13.7503	15.2622	15.1039	1.699	3.51417	1.83443	1.77254	1.93591	7.40046	7.00754	5.33351	4.12588
0.0549412	13.7348	15.2466	15.2118	1.73036	3.51417	1.91229	1.75701	1.93591	7.41608	7.02324	5.31779	4.07911
0.055	13.6884	15.1843	15.1502	1.71468	3.45173	1.89672	1.71042	1.88932	7.43169	7.05462	5.30208	4.06352
0.0550588	13.6884	15.231	15.2272	1.71468	3.38938	1.94344	1.75701	1.96697	7.43169	7.07031	5.31779	4.01675
0.0551176	13.7503	15.2622	15.181	1.68333	3.46741	1.89672	1.77254	1.93591	7.41608	7.086	5.31779	4.04793
0.0551765	13.7038	15.1843	15.2581	1.71468	3.38938	1.95901	1.85019	1.96697	7.43169	7.03893	5.38065	4.03234
0.0552353	13.6884	15.1532	15.2272	1.699	3.42056	1.88115	1.85019	1.9825	7.41608	7.03893	5.38065	4.01675
0.0552941	13.6884	15.1999	15.2118	1.76171	3.29587	1.97458	1.86572	1.9825	7.41608	7.07031	5.36494	3.96998
0.0553529	13.7503	15.2154	15.2118	1.71468	3.40497	1.91229	1.85019	1.96697	7.41608	7.00754	5.36494	3.96998
0.0554118	13.6729	15.1532	15.1964	1.79307	3.26469	2.03687	1.81913	1.99803	7.40046	7.02324	5.36494	3.95439
0.0554706	13.6419	15.1843	15.2272	1.71468	3.28028	1.94344	1.85019	2.01356	7.38484	7.00754	5.38065	3.96998
0.0555294	13.6884	15.231	15.1656	1.76171	3.15559	1.97458	1.91231	2.06014	7.35361	6.99185	5.34922	3.93881
0.0555882	13.7348	15.1999	15.2735	1.63629	3.20235	1.92786	1.94336	2.04462	7.32237	6.99185	5.33351	3.89204
0.0556471	13.6729	15.1532	15.2118	1.71468	3.09325	1.99015	1.89678	2.01356	7.36922	7.03893	5.34922	3.90763
0.0557059	13.7038	15.1999	15.2735	1.62062	3.10883	1.95901	1.89678	2.07567	7.33799	7.03893	5.38065	3.90763
0.0557647	13.7812	15.2466	15.2272	1.73036	3.09325	2.0213	1.91231	2.04462	7.36922	7.05462	5.41208	3.90763
0.0558235	13.7657	15.1688	15.3352	1.68333	3.10883	1.99015	1.92783	2.07567	7.33799	7.00754	5.41208	3.93881
0.0558824	13.7503	15.1843	15.2427	1.73036	3.06207	1.99015	1.97442	2.10673	7.33799	7.02324	5.39637	3.89204
0.0559412	13.8122	15.2154	15.2735	1.68333	2.99973	2.03687	2.06769	2.12226	7.33799	7.05462	5.38065	3.90763
0.056	13.8431	15.1999	15.2581	1.74603	3.06207	2.05244	2.02101	2.12226	7.29114	7.03893	5.38065	3.93881
0.0560588	13.7967	15.1221	15.2735	1.66765	2.99973	2.06801	1.95889	2.0912	7.29114	7.05462	5.38065	3.95439
0.0561176	13.8122	15.1843	15.2427	1.71468	2.98414	2.06801	1.98995	2.12226	7.33799	7.07031	5.36494	3.90763
0.0561765	13.8897	15.2154	15.2118	1.66765	2.93738	2.05244	2.02101	2.12226	7.27552	7.03893	5.39637	3.90763
0.0562353	13.8586	15.1532	15.2889	1.71468	2.95297	2.08358	2.06769	2.15332	7.30676	7.02324	5.38065	3.90763
0.0562941	13.8431	15.1376	15.2427	1.71468	2.89062	2.06801	2.06769	2.16885	7.29114	7.00754	5.45923	3.93881
0.0563529	13.9361	15.1688	15.2427	1.71468	2.84387	2.09916	2.09875	2.16885	7.24429	7.00754	5.4278	3.90763
0.0564118	13.9825	15.1376	15.2118	1.699	2.90621	2.1303	2.05216	2.16885	7.24429	7.00754	5.44351	3.87645
0.0564706	13.9361	15.0599	15.3198	1.73036	2.82828	2.16144	2.11428	2.19991	7.21306	6.99185	5.44351	3.89204
0.0565294	13.9671	15.1221	15.2581	1.699	2.84387	2.14587	2.14534	2.21544	7.19744	7.03893	5.47494	3.90763
0.0565882	14.0754	15.1843	15.2581	1.77739	2.79701	2.19259	2.20746	2.27756	7.22867	7.03893	5.44351	3.89204
0.0566471	14.0909	15.1065	15.2735	1.66765	2.84387	2.1303	2.19193	2.27756	7.15059	7.00754	5.44351	3.89204
0.0567059	14.0445	15.0599	15.2272	1.71468	2.68791	2.17702	2.19193	2.26203	7.18182	6.99185	5.41208	3.89204
0.0567647	14.1373	15.1065	15.2272	1.65197	2.73467	2.16144	2.20746	2.27756	7.13497	6.96047	5.4278	3.90763
0.0568235	14.1992	15.091	15.1964	1.76171	2.64115	2.16144	2.25404	2.32415	7.07241	6.91339	5.45923	3.89204
0.0568824	14.1528	15.0443	15.2889	1.68333	2.67232	2.20816	2.25404	2.33968	7.08802	6.91339	5.44351	3.90763
0.0569412	14.1992	15.0754	15.181	1.73036	2.56322	2.16144	2.31616	2.37074	7.08802	6.88201	5.45923	3.90763
0.057	14.2921	15.0754	15.2427	1.66765	2.56322	2.20816	2.31616	2.35521	7.07241	6.8977	5.4278	3.92322
0.0570588	14.2766	15.0288	15.2118	1.71468	2.5788	2.11473	2.2851	2.29309	7.08802	6.8977	5.47494	3.96998
0.0571176	14.2457	15.0132	15.2889	1.68333	2.51646	2.17702	2.23852	2.30862	7.02556	6.86632	5.49066	3.96998
0.0571765	14.3695	15.1065	15.2427	1.73036	2.53205	2.1303	2.31616	2.37074	7.00994	6.8977	5.44351	3.92322
0.0572353	14.4005	15.0754	15.2581	1.73036	2.50087	2.25497	2.33169	2.40179	6.99432	6.88201	5.44351	3.95439
0.0572941	14.4159	15.0132	15.2735	1.71468	2.53205	2.17702	2.39381	2.44848	6.94747	6.8977	5.47494	3.95439
0.0573529	14.4779	15.0443	15.2118	1.73036	2.39177	2.27054	2.37828	2.41732	6.96309	6.91339	5.49066	3.98557
0.0574118	14.5863	15.091	15.2427	1.699	2.45411	2.17702	2.37828	2.44848	6.91624	6.85062	5.44351	3.93881
0.0574706	14.5553	15.0288	15.2427	1.73036	2.42294	2.2394	2.36275	2.44848	6.90062	6.85062	5.44351	3.96998
0.0575294	14.5863	15.0288	15.2581	1.68333	2.40736	2.2394	2.42487	2.47954	6.90062	6.81924	5.47494	3.98557
0.0575882	14.6637	15.091	15.181	1.71468	2.39177	2.27054	2.45593	2.5106	6.83815	6.80355	5.52209	3.98557
0.0576471	14.7411	15.0754	15.2581	1.68333	2.37618	2.27054	2.53357	2.5106	6.80692	6.80355	5.47494	3.96998
0.0577059	14.7101	15.0288	15.2118	1.71468	2.37618	2.28612	2.47145	2.47954	6.83815	6.78786	5.47494	4.00116
0.0577647	14.7566	15.0443	15.1964	1.699	2.29825	2.28612	2.50251	2.47954	6.76007	6.75647	5.45923	4.00116
0.0578235	14.834	15.091	15.181	1.699	2.34501	2.3484	2.48698	2.5106	6.77568	6.75647	5.45923	4.06352
0.0578824	14.8649	15.0599	15.2118	1.74603	2.29825	2.30169	2.5491	2.5106	6.71322	6.7094	5.45923	4.0947
0.0579412	14.8804	15.0132	15.2272	1.699	2.34501	2.31726	2.51804	2.5106	6.68198	6.7094	5.50637	4.11029
0.058	14.8804	15.0132	15.2118	1.76171	2.25149	2.31726	2.56463	2.58825	6.66637	6.72509	5.47494	4.06352
0.0580588	14.9733	15.0754	15.1656	1.68333	2.26708	2.30169	2.58016	2.60377	6.66637	6.7094	5.49066	4.11029
0.0581176	15.0507	15.091	15.1656	1.76171	2.23591	2.3484	2.64228	2.63483	6.63513	6.69371	5.47494	4.11029
0.0581765	15.0661	15.0288	15.1502	1.68333	2.26708	2.36398	2.62675	2.57272	6.61952	6.67801	5.52209	4.12588
0.0582353	15.0352	15.0132	15.1656	1.77739	2.23591	2.42626	2.59569	2.54166	6.61952	6.7094	5.50637	4.18823
0.0582941	15.1436	15.0599	15.1193	1.71468	2.25149	2.36398	2.58016	2.54166	6.55705	6.64653	5.5378	4.20382
0.0583529	15.2055	15.0599	15.1347	1.74603	2.20473	2.45741	2.61122	2.58825	6.55705	6.61515	5.52209	4.17264
0.0584118	15.2674	15.0288	15.1347	1.74603	2.20473	2.3484	2.64228	2.57272	6.52581	6.59946	5.50637	4.20382
0.0584706	15.2055	14.9666	15.1964	1.71468	2.12671	2.39512	2.68896	2.6193	6.47896	6.56807	5.49066	4.235
0.0585294	15.252	14.9977	15.0731	1.71468	2.14229	2.3484	2.73555	2.68142	6.47896	6.55238	5.52209	4.25059
0.0585882	15.3448	15.0288	15.1347	1.73036	2.07995	2.44183	2.75108	2.71248	6.47896	6.55238	5.52209	4.29736
0.0586471	15.4377	15.0288	15.1193	1.77739	2.12671	2.36398	2.78214	2.69695	6.43202	6.50531	5.56923	4.28177
0.0587059	15.4222	14.951	15.181	1.699	2.06436	2.42626	2.75108	2.68142	6.40078	6.521	5.55352	4.26618
0.0587647	15.3913	14.9977	15.1193	1.79307	2.07995	2.37955	2.70449	2.66589	6.40078	6.55238	5.55352	4.25059
0.0588235	15.4687	15.0443	15.1193	1.71468	2.04878	2.42626	2.72002	2.65036	6.35393	6.48961	5.55352	4.31295
0.0588824	15.5306	15.0599	15.0731	1.80874	2.09553	2.42626	2.76661	2.68142	6.3227	6.45823	5.60067	4.35971
0.0589412	15.5151	14.9977	15.1193	1.76171	2.07995	2.41069	2.79766	2.68142	6.30708	6.42685	5.61638	4.39089
0.059	15.5461	14.9821	15.0731	1.80874	2.0176	2.42626	2.79766	2.69695	6.27585	6.39546	5.66353	4.43766
0.0590588	15.5925	14.9977	15.0731	1.76171	1.98643	2.41069	2.82872	2.69695	6.229	6.39546	5.6321	4.43766
0.0591176	15.6854	15.0288	15.0114	1.79307	1.98643	2.47298	2.79766	2.69695	6.229	6.37977	5.61638	4.43766
0.0591765	15.6699	14.9354	15.0422	1.77739	2.0176	2.42626	2.78214	2.68142	6.16653	6.34839	5.61638	4.45325
0.0592353	15.608	14.8732	15.0114	1.74603	2.00202	2.45741	2.73555	2.69695	6.15091	6.36408	5.64781	4.48452
0.0592941	15.6544	14.8888	15.0114	1.80874	1.97085	2.45741	2.78214	2.71248	6.16653	6.37977	5.6321	4.50011
0.0593529	15.7318	14.9666	15.0114	1.79307	2.0176	2.47298	2.79766	2.72801	6.11968	6.34839	5.69505	4.53129
0.0594118	15.7629	14.9199	15.0577	1.8401	2.00202	2.44183	2.87531	2.74354	6.07283	6.3327	5.61638	4.53129
0.0594706	15.7473	14.8732	15.0577	1.77739	2.0176	2.44183	2.84425	2.72801	6.04159	6.3327	5.61638	4.59365
0.0595294	15.7473	14.8888	15.0268	1.82442	1.93967	2.45741	2.9219	2.7746	6.04159	6.28562	5.6321	4.60924
0.0595882	15.8093	14.951	14.9652	1.76171	2.00202	2.44183	2.89084	2.79013	5.99474	6.25424	5.64781	4.62483
0.0596471	15.8557	14.9354	14.9806	1.85577	1.93967	2.53527	2.89084	2.7746	6.01036	6.25424	5.66353	4.64041
0.0597059	15.8557	14.9043	14.996	1.80874	2.03319	2.47298	2.82872	2.75907	5.96351	6.22285	5.67934	4.68718
0.0597647	15.8557	14.9043	15.0422	1.87145	1.97085	2.51969	2.85978	2.7746	5.94789	6.20716	5.66353	4.68718
0.0598235	15.9176	14.9354	14.996	1.82442	2.0176	2.45741	2.89084	2.82119	5.93227	6.22285	5.66353	4.71836
0.0598824	15.9796	14.9043	14.996	1.91848	1.98643	2.53527	2.9219	2.85225	5.93227	6.22285	5.69505	4.76513
0.0599412	15.9022	14.8732	14.9806	1.87145	2.06436	2.42626	2.93743	2.85225	5.88542	6.20716	5.67934	4.78072
0.06	15.8712	14.8421	14.9806	1.91848	1.97085	2.53527	2.93743	2.82119	5.88542	6.23854	5.72648	4.79631
0.0600588	15.9176	14.9354	14.9343	1.88713	2.06436	2.42626	2.9219	2.80566	5.85419	6.19147	5.71077	4.82748
0.0601176	15.9486	14.9354	14.9343	1.91848	2.00202	2.53527	2.87531	2.79013	5.79163	6.19147	5.67934	4.82748
0.0601765	15.9022	14.8732	14.9497	1.91848	2.07995	2.45741	2.87531	2.79013	5.79163	6.16008	5.67934	4.82748
0.0602353	15.8403	14.8577	14.9652	1.91848	2.0176	2.50412	2.84425	2.79013	5.76039	6.14439	5.71077	4.88984
0.0602941	15.9486	14.9043	14.9343	1.90281	2.04878	2.44183	2.95296	2.82119	5.71354	6.1287	5.7422	4.92102
0.0603529	15.995	14.9199	14.9497	1.90281	2.0176	2.53527	2.95296	2.80566	5.71354	6.14439	5.78934	4.96779
0.0604118	15.995	14.8732	14.9652	1.90281	2.07995	2.45741	2.98402	2.79013	5.68231	6.11301	5.78934	4.96779
0.0604706	15.9176	14.8577	14.9806	1.88713	2.00202	2.47298	2.9219	2.75907	5.66669	6.08162	5.78934	4.98338
0.0605294	15.9796	14.8421	14.9189	1.93416	2.03319	2.48855	2.90637	2.79013	5.69792	6.06593	5.77363	4.99897
0.0605882	16.026	14.8732	14.9035	1.90281	2.04878	2.48855	2.87531	2.72801	5.63546	6.00307	5.82077	5.07691
0.0606471	15.9641	14.8266	14.9806	1.96551	2.11112	2.47298	2.89084	2.7746	5.60422	5.98738	5.80506	5.0925
0.0607059	15.9331	14.8577	14.9806	1.94984	2.04878	2.44183	2.89084	2.79013	5.55737	6.00307	5.80506	5.13936
0.0607647	15.9486	14.8732	14.996	1.96551	2.04878	2.45741	2.93743	2.83672	5.55737	5.97168	5.80506	5.10809
0.0608235	15.995	14.8732	14.9189	1.93416	2.04878	2.47298	2.95296	2.82119	5.51052	5.9403	5.75791	5.10809
0.0608824	15.9176	14.8266	14.9497	1.98119	2.06436	2.50412	2.93743	2.82119	5.52614	5.95599	5.80506	5.15495
0.0609412	15.8403	14.7955	14.8727	1.94984	2.06436	2.47298	2.87531	2.7746	5.47929	5.92461	5.82077	5.2329
0.061	15.8403	14.811	14.9189	1.96551	2.06436	2.56641	2.90637	2.79013	5.51052	5.90892	5.82077	5.24849
0.0610588	15.9022	14.8732	14.8572	1.98119	2.11112	2.50412	2.90637	2.75907	5.51052	5.89323	5.78934	5.27967
0.0611176	15.8557	14.811	14.9652	1.99697	2.12671	2.50412	2.89084	2.74354	5.47929	5.86184	5.82077	5.34202
0.0611765	15.8093	14.7644	14.8727	2.01264	2.12671	2.44183	2.9219	2.72801	5.44805	5.87753	5.83649	5.3732
0.0612353	15.8093	14.7799	14.9035	1.99697	2.11112	2.53527	2.95296	2.75907	5.44805	5.89323	5.88363	5.40438
0.0612941	15.8867	14.8266	14.8264	1.98119	2.17347	2.48855	2.95296	2.72801	5.38558	5.86184	5.88363	5.45115
0.0613529	15.8093	14.7333	14.9035	1.98119	2.18915	2.56641	2.90637	2.71248	5.36997	5.86184	5.88363	5.45115
0.0614118	15.7318	14.7333	14.8264	2.01264	2.25149	2.48855	2.85978	2.71248	5.4012	5.86184	5.8522	5.45115
0.0614706	15.7473	14.7955	14.8572	2.01264	2.15788	2.51969	2.84425	2.75907	5.33873	5.84615	5.8522	5.48233
0.0615294	15.7938	14.8266	14.811	2.05967	2.22032	2.44183	2.89084	2.79013	5.33873	5.81477	5.86792	5.48233
0.0615882	15.6854	14.7021	14.9189	2.05967	2.20473	2.48855	2.89084	2.74354	5.33873	5.83046	5.88363	5.54468
0.0616471	15.6544	14.7333	14.8727	2.07535	2.20473	2.39512	2.89084	2.75907	5.32312	5.78338	5.89935	5.56027
0.0617059	15.6854	14.7488	14.8727	2.05967	2.17347	2.53527	2.87531	2.72801	5.29188	5.83046	5.88363	5.60704
0.0617647	15.7163	14.7644	14.8264	2.05967	2.23591	2.44183	2.87531	2.68142	5.26065	5.78338	5.88363	5.59145
0.0618235	15.6235	14.7021	14.8418	2.01264	2.22032	2.51969	2.79766	2.65036	5.2138	5.73631	5.91506	5.65381
0.0618824	15.5615	14.7488	14.8418	2.05967	2.23591	2.47298	2.79766	2.68142	5.22942	5.76769	5.91506	5.70057
0.0619412	15.5615	14.811	14.8418	2.05967	2.22032	2.48855	2.82872	2.66589	5.2138	5.752	5.93078	5.71616
0.062	15.608	14.8266	14.8572	2.09103	2.26708	2.44183	2.87531	2.69695	5.15123	5.72061	5.89935	5.71616
0.0620588	15.4996	14.7488	14.8418	2.044	2.23591	2.45741	2.82872	2.6193	5.18247	5.76769	5.91506	5.77862
0.0621176	15.4532	14.7333	14.811	2.07535	2.23591	2.44183	2.79766	2.60377	5.19809	5.73631	5.97792	5.82538
0.0621765	15.4532	14.8266	14.7339	2.044	2.26708	2.42626	2.75108	2.6193	5.15123	5.72061	5.97792	5.85656
0.0622353	15.4377	14.7799	14.8264	2.07535	2.34501	2.45741	2.73555	2.60377	5.15123	5.73631	5.99364	5.85656
0.0622941	15.3294	14.7488	14.811	2.10671	2.32942	2.39512	2.72002	2.55719	5.15123	5.70492	5.97792	5.84097
0.0623529	15.2829	14.7177	14.8572	2.05967	2.32942	2.45741	2.76661	2.60377	5.10438	5.70492	5.96221	5.85656
0.0624118	15.3139	14.7799	14.7339	2.12238	2.32942	2.41069	2.79766	2.6193	5.08877	5.68923	5.94649	5.88774
0.0624706	15.2829	14.6866	14.8572	2.07535	2.37618	2.41069	2.78214	2.57272	5.07315	5.65785	5.97792	5.9501
0.0625294	15.1746	14.6555	14.7801	2.13806	2.3606	2.36398	2.73555	2.55719	5.07315	5.61077	5.99364	5.98128
0.0625882	15.1436	14.7021	14.811	2.09103	2.39177	2.41069	2.68896	2.52613	5.07315	5.62646	5.97792	5.96569
0.0626471	15.1746	14.7333	14.7493	2.13806	2.42294	2.41069	2.68896	2.54166	5.07315	5.61077	5.99364	6.01245
0.0627059	15.1126	14.6555	14.811	2.13806	2.43853	2.41069	2.68896	2.52613	5.05753	5.64215	5.99364	6.01245
0.0627647	15.0197	14.6555	14.7647	2.18509	2.43853	2.44183	2.64228	2.54166	5.08877	5.65785	6.0565	6.07481
0.0628235	15.0352	14.7177	14.7339	2.20077	2.40736	2.41069	2.72002	2.54166	5.05753	5.64215	6.0565	6.0904
0.0628824	15.0507	14.7488	14.7339	2.16941	2.53205	2.39512	2.68896	2.49507	5.07315	5.65785	6.02507	6.10599
0.0629412	14.9578	14.6866	14.7185	2.23212	2.48529	2.41069	2.65781	2.43285	5.05753	5.65785	5.99364	6.12158
0.063	14.9113	14.7177	14.7339	2.16941	2.5788	2.37955	2.64228	2.47954	5.05753	5.67354	5.99364	6.12158
0.0630588	14.8959	14.7333	14.703	2.2478	2.53205	2.44183	2.65781	2.46401	5.08877	5.67354	6.04078	6.18393
0.0631176	14.8959	14.7333	14.7647	2.23212	2.64115	2.37955	2.70449	2.46401	5.04192	5.61077	6.04078	6.18393
0.0631765	14.7566	14.6399	14.7493	2.26348	2.59439	2.41069	2.64228	2.40179	5.0263	5.61077	6.02507	6.21511
0.0632353	14.7256	14.6555	14.7493	2.27915	2.60998	2.37955	2.62675	2.40179	5.0263	5.548	6.02507	6.2307
0.0632941	14.7411	14.7021	14.6567	2.26348	2.60998	2.39512	2.58016	2.35521	4.99506	5.53231	6.04078	6.26188
0.0633529	14.6792	14.6555	14.7647	2.31051	2.64115	2.44183	2.53357	2.33968	4.99506	5.50093	6.07221	6.32424
0.0634118	14.6018	14.6399	14.7339	2.27915	2.65674	2.3484	2.50251	2.30862	4.94821	5.48524	6.08793	6.33983
0.0634706	14.5863	14.6555	14.7801	2.27915	2.64115	2.39512	2.50251	2.33968	4.94821	5.48524	6.04078	6.32424
0.0635294	14.6018	14.6866	14.7185	2.27915	2.70349	2.31726	2.5491	2.32415	4.9326	5.46954	6.08793	6.33983
0.0635882	14.4624	14.5932	14.811	2.23212	2.67232	2.3484	2.5491	2.29309	4.94821	5.50093	6.10365	6.40228
0.0636471	14.4159	14.5776	14.7493	2.26348	2.73467	2.33283	2.48698	2.23097	4.9326	5.50093	6.13508	6.40228
0.0637059	14.4469	14.6087	14.703	2.2478	2.73467	2.36398	2.48698	2.2465	4.9326	5.50093	6.10365	6.371
0.0637647	14.4159	14.6399	14.7801	2.31051	2.82828	2.36398	2.4404	2.23097	4.94821	5.48524	6.07221	6.40228
0.0638235	14.3076	14.5776	14.7339	2.32619	2.78142	2.31726	2.47145	2.26203	4.96383	5.48524	6.07221	6.41787
0.0638824	14.2457	14.6087	14.7956	2.27915	2.8126	2.33283	2.48698	2.2465	4.99506	5.46954	6.10365	6.5114
0.0639412	14.2766	14.671	14.7185	2.37322	2.79701	2.3484	2.50251	2.19991	4.94821	5.43816	6.08793	6.5114
0.064	14.2302	14.5932	14.811	2.29483	2.84387	2.33283	2.45593	2.16885	4.94821	5.46954	6.07221	6.5114
0.0640588	14.1064	14.5465	14.7339	2.38889	2.79701	2.31726	2.36275	2.13779	4.94821	5.45385	6.07221	6.5114
0.0641176	14.1373	14.5932	14.811	2.32619	2.82828	2.30169	2.42487	2.15332	4.9326	5.42247	6.08793	6.52699
0.0641765	14.1373	14.6087	14.7339	2.35754	2.89062	2.31726	2.39381	2.13779	4.9326	5.39108	6.10365	6.57376
0.0642353	14.029	14.531	14.7801	2.37322	2.85945	2.30169	2.40934	2.10673	4.91698	5.3596	6.08793	6.55817
0.0642941	13.998	14.5465	14.7493	2.31051	2.90621	2.27054	2.36275	2.0912	4.90136	5.32822	6.10365	6.57376
0.0643529	13.9825	14.5621	14.7185	2.37322	2.87504	2.33283	2.34722	2.10673	4.9326	5.3753	6.10365	6.54258
0.0644118	13.9671	14.5465	14.703	2.35754	3.01531	2.22373	2.33169	2.06014	4.9326	5.3753	6.11936	6.57376
0.0644706	13.8431	14.4999	14.7185	2.38889	2.95297	2.31726	2.2851	2.04462	4.9326	5.40678	6.16651	6.63612
0.0645294	13.8742	14.5621	14.7339	2.40457	2.98414	2.2394	2.31616	2.06014	4.94821	5.40678	6.13508	6.63612
0.0645882	13.8897	14.5776	14.703	2.40457	2.99973	2.2394	2.30063	2.02909	4.9326	5.3753	6.10365	6.6673
0.0646471	13.7812	14.5154	14.7801	2.40457	2.98414	2.27054	2.2851	2.01356	4.94821	5.39108	6.10365	6.6673
0.0647059	13.7193	14.531	14.703	2.37322	2.98414	2.22373	2.1764	1.93591	4.9326	5.34391	6.11936	6.71406
0.0647647	13.7348	14.5776	14.7185	2.40457	3.01531	2.31726	2.19193	1.93591	4.9326	5.3596	6.13508	6.71406
0.0648235	13.7038	14.5465	14.703	2.46728	3.12442	2.20816	2.14534	1.93591	4.91698	5.34391	6.08793	6.69847
0.0648824	13.5955	14.4999	14.7801	2.43593	3.07766	2.27054	2.14534	1.93591	4.88575	5.3596	6.07221	6.74524
0.0649412	13.5955	14.5621	14.703	2.4516	3.10883	2.20816	2.1764	1.96697	4.9326	5.3753	6.0565	6.76083
0.065	13.6264	14.5932	14.6875	2.37322	3.10883	2.20816	2.16087	1.90485	4.91698	5.32822	6.08793	6.77642
0.0650588	13.5645	14.531	14.6875	2.42025	3.14	2.2394	2.09875	1.85826	4.9326	5.31253	6.11936	6.8076
0.0651176	13.5181	14.5621	14.6413	2.40457	3.09325	2.17702	2.06769	1.81167	4.9326	5.29684	6.11936	6.79201
0.0651765	13.5645	14.5932	14.703	2.38889	3.15559	2.20816	2.05216	1.84273	4.9326	5.29684	6.15079	6.8076
0.0652353	13.549	14.5465	14.6875	2.46728	3.17118	2.17702	2.09875	1.8272	4.9326	5.28114	6.13508	6.83878
0.0652941	13.4562	14.4843	14.7647	2.37322	3.17118	2.19259	2.06769	1.8272	4.91698	5.28114	6.15079	6.83878
0.0653529	13.4562	14.5621	14.6721	2.48296	3.15559	2.19259	2.03654	1.78052	4.96383	5.28114	6.13508	6.83878
0.0654118	13.5026	14.5465	14.7339	2.42025	3.20235	2.14587	2.00548	1.76499	4.9326	5.28114	6.10365	6.79201
0.0654706	13.3943	14.4843	14.7339	2.48296	3.21794	2.17702	1.94336	1.74946	4.97945	5.28114	6.11936	6.82319
0.0655294	13.3478	14.4843	14.7185	2.48296	3.21794	2.1303	1.97442	1.78052	4.97945	5.24976	6.13508	6.88554
0.0655882	13.4097	14.5621	14.703	2.42025	3.26469	2.14587	1.97442	1.73393	4.97945	5.31253	6.11936	6.86995
0.0656471	13.3943	14.4843	14.6875	2.46728	3.23352	2.09916	1.98995	1.67181	4.97945	5.29684	6.10365	6.83878
0.0657059	13.3478	14.4532	14.7185	2.34186	3.29587	2.09916	1.91231	1.64075	4.99506	5.28114	6.10365	6.86995
0.0657647	13.3169	14.5154	14.6567	2.43593	3.28028	2.14587	1.88125	1.65628	5.01068	5.29684	6.13508	6.90113
0.0658235	13.3788	14.5154	14.7493	2.37322	3.38938	2.09916	1.89678	1.64075	4.97945	5.28114	6.10365	6.90113
0.0658824	13.2704	14.4376	14.7339	2.48296	3.35821	2.11473	1.81913	1.62522	5.05753	5.28114	6.08793	6.86995
0.0659412	13.2395	14.4221	14.7339	2.4516	3.35821	2.05244	1.88125	1.64075	5.0263	5.23407	6.07221	6.86995
0.066	13.2859	14.4999	14.6721	2.40457	3.3738	2.05244	1.85019	1.62522	5.07315	5.26545	6.08793	6.86995
0.0660588	13.2395	14.4221	14.703	2.46728	3.35821	2.06801	1.85019	1.5631	5.04192	5.24976	6.10365	6.91672
0.0661176	13.1929	14.391	14.703	2.40457	3.40497	2.0213	1.78807	1.51652	5.0263	5.23407	6.08793	6.91672
0.0661765	13.1775	14.4221	14.7339	2.40457	3.34262	2.03687	1.74148	1.51652	5.07315	5.24976	6.08793	6.90113
0.0662353	13.2239	14.4687	14.6875	2.42025	3.42056	1.99015	1.77254	1.51652	5.04192	5.23407	6.08793	6.90113
0.0662941	13.2239	14.4376	14.7493	2.37322	3.42056	2.0213	1.77254	1.53204	5.05753	5.24976	6.0565	6.91672
0.0663529	13.162	14.3754	14.7339	2.42025	3.40497	2.03687	1.72595	1.53204	5.04192	5.23407	6.08793	6.96349
0.0664118	13.131	14.391	14.7339	2.40457	3.40497	1.99015	1.77254	1.54757	5.05753	5.23407	6.0565	6.9479
0.0664706	13.1929	14.4687	14.703	2.38889	3.45173	1.95901	1.74148	1.48546	5.08877	5.28114	6.08793	6.96349
0.0665294	13.2395	14.4687	14.7339	2.42025	3.42056	1.99015	1.74148	1.46993	5.05753	5.21838	6.04078	6.91672
0.0665882	13.1775	14.4065	14.6875	2.40457	3.52976	1.89672	1.6949	1.43887	5.07315	5.23407	6.02507	6.88554
0.0666471	13.1156	14.391	14.7493	2.37322	3.51417	1.94344	1.63278	1.40781	5.08877	5.23407	6.04078	6.93231
0.0667059	13.1156	14.4376	14.6875	2.4516	3.51417	1.91229	1.63278	1.39228	5.07315	5.24976	6.00935	6.93231
0.0667647	13.1775	14.4532	14.7185	2.38889	3.51417	1.91229	1.64831	1.40781	5.08877	5.24976	6.04078	6.9479
0.0668235	13.1775	14.4376	14.6875	2.42025	3.56093	1.91229	1.60172	1.39228	5.07315	5.21838	6.0565	6.96349
0.0668824	13.1465	14.3754	14.7339	2.42025	3.46741	1.92786	1.61725	1.39228	5.07315	5.23407	6.04078	6.93231
0.0669412	13.1465	14.4221	14.6567	2.34186	3.51417	1.88115	1.57066	1.34569	5.12	5.20268	6.04078	6.9479
0.067	13.1929	14.4221	14.6721	2.35754	3.45173	1.95901	1.55513	1.34569	5.13562	5.20268	6.00935	6.96349
0.0670588	13.255	14.4065	14.6259	2.40457	3.52976	1.88115	1.52407	1.2991	5.13562	5.21838	6.00935	6.97908
0.0671176	13.1929	14.3132	14.703	2.35754	3.52976	1.91229	1.49302	1.2991	5.10438	5.18699	6.00935	6.97908
0.0671765	13.1775	14.3443	14.6875	2.40457	3.54534	1.95901	1.4309	1.33016	5.12	5.1713	6.00935	6.96349
0.0672353	13.2239	14.3754	14.7185	2.40457	3.54534	1.89672	1.47749	1.33016	5.10438	5.13992	5.99364	6.9479
0.0672941	13.3014	14.3754	14.7185	2.38889	3.60769	1.88115	1.47749	1.31463	5.10438	5.13992	5.99364	6.9479
0.0673529	13.255	14.3132	14.7493	2.40457	3.57651	1.89672	1.49302	1.31463	5.13562	5.1713	5.99364	6.9479
0.0674118	13.255	14.2977	14.7185	2.34186	3.62327	1.80329	1.49302	1.28357	5.10438	5.12423	5.99364	6.97908
0.0674706	13.255	14.2977	14.6875	2.34186	3.57651	1.89672	1.47749	1.26804	5.12	5.13992	6.00935	6.96349
0.0675294	13.3169	14.3443	14.6105	2.37322	3.63886	1.85001	1.44643	1.25251	5.12	5.15561	5.97792	6.97908
0.0675882	13.2704	14.2821	14.6875	2.29483	3.63886	1.81886	1.39974	1.22145	5.08877	5.15561	5.94649	6.96349
0.0676471	13.2704	14.2665	14.6721	2.34186	3.63886	1.83443	1.35316	1.19039	5.12	5.20268	5.96221	6.96349
0.0677059	13.3169	14.2977	14.6875	2.34186	3.57651	1.77215	1.38421	1.23698	5.10438	5.18699	5.94649	6.9479
0.0677647	13.3788	14.3754	14.6259	2.27915	3.65445	1.741	1.36869	1.22145	5.12	5.20268	5.96221	6.96349
0.0678235	13.3633	14.2977	14.6567	2.34186	3.57651	1.75657	1.36869	1.20592	5.13562	5.20268	5.96221	6.97908
0.0678824	13.3478	14.251	14.6259	2.29483	3.63886	1.66314	1.35316	1.15924	5.13562	5.1713	5.94649	6.96349
0.0679412	13.3478	14.251	14.6567	2.27915	3.57651	1.72543	1.27551	1.14371	5.13562	5.20268	5.91506	6.93231
0.068	13.4407	14.2821	14.595	2.27915	3.63886	1.69429	1.27551	1.14371	5.12	5.1713	5.89935	6.90113
0.0680588	13.4562	14.251	14.6567	2.27915	3.68562	1.69429	1.29104	1.14371	5.15123	5.15561	5.86792	6.88554
0.0681176	13.4252	14.2354	14.6721	2.2478	3.74796	1.69429	1.25998	1.11265	5.16685	5.15561	5.91506	6.91672
0.0681765	13.4562	14.2821	14.6413	2.31051	3.67003	1.72543	1.29104	1.12818	5.15123	5.1713	5.86792	6.88554
0.0682353	13.549	14.3288	14.6105	2.23212	3.73238	1.66314	1.30657	1.15924	5.12	5.15561	5.8522	6.85437
0.0682941	13.58	14.2977	14.5796	2.29483	3.67003	1.72543	1.30657	1.14371	5.08877	5.15561	5.82077	6.82319
0.0683529	13.5645	14.2821	14.6105	2.26348	3.7012	1.64757	1.25998	1.11265	5.13562	5.1713	5.78934	6.83878
0.0684118	13.5336	14.251	14.5334	2.2478	3.62327	1.69429	1.18233	1.06606	5.12	5.15561	5.80506	6.85437
0.0684706	13.5955	14.3288	14.5334	2.26348	3.65445	1.69429	1.18233	1.06606	5.15123	5.13992	5.78934	6.85437
0.0685294	13.6419	14.3288	14.5488	2.2478	3.63886	1.61643	1.1668	1.05053	5.16685	5.10853	5.78934	6.83878
0.0685882	13.5955	14.2354	14.595	2.20077	3.68562	1.61643	1.15128	1.035	5.13562	5.09284	5.80506	6.82319
0.0686471	13.611	14.2199	14.5488	2.27915	3.5921	1.58519	1.19786	1.05053	5.19809	5.10853	5.78934	6.8076
0.0687059	13.6729	14.251	14.5642	2.18509	3.65445	1.60076	1.21339	1.09712	5.15123	5.06146	5.77363	6.77642
0.0687647	13.7348	14.2354	14.5488	2.26348	3.62327	1.69429	1.21339	1.05053	5.18247	5.09284	5.75791	6.79201
0.0688235	13.6884	14.2043	14.5642	2.23212	3.7012	1.58519	1.15128	1.035	5.12	5.06146	5.75791	6.76083
0.0688824	13.6574	14.2043	14.5334	2.18509	3.63886	1.61643	1.12022	0.972886	5.08877	5.04577	5.77363	6.74524
0.0689412	13.7348	14.2821	14.5642	2.21645	3.67003	1.61643	1.10469	1.035	5.12	5.06146	5.7422	6.71406
0.069	13.8277	14.3132	14.5025	2.16941	3.65445	1.55404	1.12022	1.035	5.10438	5.04577	5.71077	6.69847
0.0690588	13.8122	14.251	14.5796	2.15374	3.67003	1.56961	1.08916	1.05053	5.10438	5.06146	5.7422	6.72965
0.0691176	13.8277	14.251	14.518	2.18509	3.57651	1.50733	1.15128	1.06606	5.10438	5.03007	5.75791	6.72965
0.0691765	13.8586	14.2665	14.5334	2.07535	3.60769	1.5229	1.15128	1.035	5.10438	5.03007	5.72648	6.71406
0.0692353	13.9516	14.2199	14.4717	2.13806	3.57651	1.53847	1.10469	0.988415	5.12	5.01438	5.67934	6.6673
0.0692941	13.8897	14.1577	14.5334	2.07535	3.62327	1.49175	1.0581	0.972886	5.13562	5.04577	5.61638	6.62053
0.0693529	13.8897	14.1732	14.4717	2.10671	3.60769	1.50733	1.01151	0.957356	5.13562	5.06146	5.64781	6.63612
0.0694118	13.9516	14.1888	14.4871	2.15374	3.60769	1.53847	1.04257	1.01947	5.10438	5.01438	5.64781	6.63612
0.0694706	14.029	14.1732	14.4717	2.15374	3.65445	1.47618	1.07363	0.988415	5.12	4.99869	5.64781	6.60494
0.0695294	13.9825	14.1421	14.5488	2.10671	3.57651	1.5229	1.04257	1.035	5.07315	4.99869	5.60067	6.57376
0.0695882	13.998	14.1421	14.41	2.15374	3.57651	1.46061	1.04257	1.035	5.08877	5.06146	5.58495	6.5114
0.0696471	14.0599	14.1421	14.4717	2.044	3.56093	1.50733	1.04257	1.01947	5.05753	5.03007	5.58495	6.5114
0.0697059	14.1373	14.1421	14.3946	2.12238	3.62327	1.49175	1.01151	1.00394	5.07315	5.04577	5.58495	6.49581
0.0697647	14.1064	14.0799	14.4409	2.05967	3.5921	1.44504	1.01151	1.00394	5.08877	5.03007	5.60067	6.5114
0.0698235	14.1218	14.1266	14.4255	1.99697	3.5921	1.44504	0.995983	1.01947	5.08877	5.01438	5.60067	6.5114
0.0698824	14.1992	14.1888	14.3946	2.09103	3.52976	1.42947	1.07363	1.035	5.10438	4.983	5.58495	6.46464
0.0699412	14.2457	14.1421	14.3946	1.96551	3.57651	1.36718	1.07363	1.06606	5.07315	4.99869	5.55352	6.46464
0.07	14.1683	14.0488	14.3946	2.01264	3.51417	1.46061	1.07363	1.00394	5.08877	5.04577	5.5378	6.46464
0.0700588	14.1992	14.111	14.3638	1.96551	3.52976	1.41389	1.07363	1.01947	5.07315	4.983	5.55352	6.44905
0.0701176	14.2457	14.1266	14.3484	1.98119	3.49858	1.47618	1.0581	1.00394	5.07315	4.983	5.52209	6.43346
0.0701765	14.2766	14.111	14.3638	1.99697	3.54534	1.41389	1.0581	1.01947	5.05753	4.95161	5.52209	6.40228
0.0702353	14.2302	14.0643	14.3792	1.98119	3.51417	1.38275	1.0581	1.035	5.05753	4.93592	5.49066	6.35542
0.0702941	14.2921	14.0799	14.3638	1.93416	3.49858	1.39832	1.07363	1.035	5.10438	4.92023	5.50637	6.35542
0.0703529	14.3385	14.1577	14.3175	1.96551	3.45173	1.38275	1.10469	1.05053	5.05753	4.92023	5.52209	6.32424
0.0704118	14.3695	14.0643	14.3946	1.91848	3.51417	1.41389	1.0581	1.00394	5.05753	4.90454	5.50637	6.30865
0.0704706	14.2921	14.0488	14.3484	1.96551	3.45173	1.41389	0.995983	1.00394	5.05753	4.88885	5.47494	6.27747
0.0705294	14.3385	14.0643	14.3792	1.88713	3.45173	1.33604	1.04257	1.08159	5.08877	4.88885	5.44351	6.2307
0.0705882	14.4159	14.1266	14.3175	1.88713	3.40497	1.35161	1.04257	1.05053	5.05753	4.87315	5.44351	6.26188
0.0706471	14.385	14.0643	14.3638	1.90281	3.43614	1.33604	1.0581	1.01947	5.04192	4.92023	5.39637	6.2307
0.0707059	14.354	14.0332	14.3021	1.8401	3.42056	1.28932	0.995983	0.972886	5.04192	4.87315	5.41208	6.2307
0.0707647	14.385	14.0799	14.3175	1.85577	3.35821	1.35161	1.01151	1.01947	5.04192	4.88885	5.36494	6.13717
0.0708235	14.4779	14.0955	14.2559	1.85577	3.3738	1.25818	1.0581	1.06606	5.05753	4.92023	5.34922	6.10599
0.0708824	14.4469	14.0177	14.3021	1.80874	3.34262	1.35161	1.04257	1.05053	5.04192	4.88885	5.34922	6.13717
0.0709412	14.4624	14.0021	14.225	1.8401	3.32704	1.30489	0.995983	1.035	5.07315	4.88885	5.39637	6.13717
0.071	14.5399	14.0799	14.2404	1.76171	3.28028	1.33604	0.980454	1.035	5.01068	4.84177	5.31779	6.07481
0.0710588	14.5863	14.0799	14.2404	1.79307	3.32704	1.36718	0.980454	1.06606	5.04192	4.85746	5.30208	6.01245
0.0711176	14.5089	14.0177	14.2404	1.77739	3.23352	1.28932	1.04257	1.05053	4.99506	4.84177	5.28636	6.01245
0.0711765	14.5399	14.0488	14.1942	1.699	3.29587	1.28932	1.0581	1.01947	5.01068	4.88885	5.30208	5.99686
0.0712353	14.5708	14.0799	14.1325	1.77739	3.23352	1.32046	1.04257	1.035	5.04192	4.87315	5.28636	5.98128
0.0712941	14.5708	14.0488	14.2096	1.699	3.32704	1.27375	1.04257	1.05053	5.01068	4.84177	5.28636	5.93451
0.0713529	14.5089	14.0177	14.1788	1.76171	3.18676	1.28932	1.04257	1.08159	5.0263	4.84177	5.27065	5.91892
0.0714118	14.5553	14.0643	14.1634	1.699	3.15559	1.22703	1.10469	1.08159	4.97945	4.82608	5.2235	5.87215
0.0714706	14.6173	14.111	14.1017	1.74603	3.15559	1.28932	1.02704	1.06606	5.01068	4.84177	5.23922	5.88774
0.0715294	14.5708	14.0488	14.1788	1.79307	3.12442	1.27375	1.02704	1.035	4.97945	4.7947	5.25493	5.85656
0.0715882	14.5708	14.0177	14.1325	1.77739	3.09325	1.27375	1.01151	1.05053	4.97945	4.82608	5.23922	5.84097
0.0716471	14.6018	14.0643	14.1634	1.77739	3.06207	1.28932	1.0581	1.08159	4.94821	4.81039	5.17636	5.79421
0.0717059	14.6637	14.0643	14.1017	1.699	3.14	1.2426	1.01151	1.01947	4.97945	4.84177	5.16064	5.79421
0.0717647	14.5708	13.9866	14.1479	1.73036	3.06207	1.33604	0.995983	1.01947	4.97945	4.84177	5.17636	5.79421
0.0718235	14.5708	14.0332	14.1325	1.68333	3.12442	1.22703	1.04257	1.08159	4.96383	4.82608	5.19207	5.77862
0.0718824	14.6792	14.0643	14.1017	1.699	3.04649	1.28932	1.07363	1.08159	4.97945	4.81039	5.17636	5.74744
0.0719412	14.6637	14.0021	14.1017	1.63629	3.10883	1.19589	1.02704	1.05053	4.9326	4.779	5.1135	5.68498
0.072	14.5863	13.9398	14.1017	1.68333	3.01531	1.27375	0.980454	1.035	4.97945	4.81039	5.12921	5.68498
0.0720588	14.6173	13.9866	14.1017	1.63629	3.0309	1.16474	1.07363	1.11265	4.94821	4.779	5.1135	5.65381
0.0721176	14.6482	14.0177	14.0399	1.62062	2.99973	1.22703	1.07363	1.09712	4.96383	4.7947	5.12921	5.63822
0.0721765	14.6173	13.9709	14.0863	1.57359	2.98414	1.16474	1.0581	1.09712	4.94821	4.76331	5.09778	5.59145
0.0722353	14.5708	13.9709	14.0399	1.54223	2.93738	1.22703	0.995983	1.06606	4.96383	4.7947	5.06635	5.56027
0.0722941	14.6482	14.0488	14.0553	1.52655	2.90621	1.19589	1.04257	1.17487	4.94821	4.76331	5.05064	5.54468
0.0723529	14.6637	14.0488	14.0399	1.44817	2.95297	1.21146	1.07363	1.15924	4.91698	4.76331	5.06635	5.56027
0.0724118	14.5863	14.0021	14.0553	1.51088	2.84387	1.22703	1.0581	1.11265	4.90136	4.74762	5.03492	5.52909
0.0724706	14.5708	14.0177	13.9783	1.41681	2.89062	1.18032	0.995983	1.11265	4.90136	4.73183	5.01911	5.5135
0.0725294	14.5863	14.0488	13.9783	1.51088	2.84387	1.22703	1.04257	1.15924	4.9326	4.76331	4.95625	5.45115
0.0725882	14.6327	14.0021	14.0091	1.40114	2.9218	1.1336	1.07363	1.17487	4.87013	4.71614	4.97196	5.45115
0.0726471	14.5399	13.9709	13.9474	1.47952	2.8126	1.16474	1.07363	1.14371	4.91698	4.71614	4.97196	5.43556
0.0727059	14.5863	14.0332	13.9628	1.33833	2.85945	1.11803	1.0581	1.14371	4.85451	4.66906	4.95625	5.3732
0.0727647	14.6173	14.0177	13.932	1.41681	2.79701	1.14917	1.08916	1.17487	4.88575	4.70045	4.94053	5.34202
0.0728235	14.5553	13.9709	14.0245	1.2913	2.79701	1.08688	1.12022	1.19039	4.85451	4.66906	4.9091	5.34202
0.0728824	14.5089	13.9866	13.9166	1.35401	2.70349	1.16474	1.07363	1.14371	4.87013	4.71614	4.95625	5.34202
0.0729412	14.5708	14.0332	13.9474	1.30698	2.71908	1.10246	1.04257	1.17487	4.87013	4.68476	4.94053	5.29526
0.073	14.5244	13.9709	13.9474	1.38546	2.75025	1.14917	1.04257	1.17487	4.8389	4.70045	4.94053	5.2329
0.0730588	14.4779	13.9243	13.9937	1.32265	2.67232	1.11803	1.10469	1.20592	4.87013	4.70045	4.9091	5.2329
0.0731176	14.4779	14.0177	13.9012	1.2913	2.67232	1.1336	1.07363	1.20592	4.8389	4.70045	4.9091	5.21731
0.0731765	14.5089	13.9866	13.8858	1.30698	2.67232	1.1336	1.07363	1.19039	4.8389	4.73183	4.89339	5.15495
0.0732353	14.4469	13.9087	13.9474	1.25995	2.70349	1.10246	1.04257	1.22145	4.80766	4.68476	4.92482	5.17054
0.0732941	14.4159	13.9243	13.8858	1.2913	2.59439	1.07131	1.10469	1.22145	4.85451	4.73183	4.86196	5.07691
0.0733529	14.4779	13.9866	13.9012	1.16588	2.60998	1.07131	1.04257	1.17487	4.80766	4.70045	4.81481	5.0925
0.0734118	14.4314	13.9087	13.8703	1.27562	2.60998	1.05574	1.07363	1.17487	4.79204	4.68476	4.81481	5.07691
0.0734706	14.385	13.8932	13.9783	1.19724	2.59439	1.07131	1.07363	1.19039	4.76081	4.65337	4.81481	5.07691
0.0735294	14.4314	13.9554	13.8395	1.22859	2.54763	1.04017	1.10469	1.20592	4.76081	4.63768	4.7991	4.99897
0.0735882	14.4779	13.9398	13.9012	1.1502	2.56322	1.05574	1.0581	1.19039	4.74519	4.63768	4.76767	4.98338
0.0736471	14.385	13.8776	13.8703	1.16588	2.54763	1.0246	1.07363	1.20592	4.74519	4.62199	4.78338	4.9522
0.0737059	14.385	13.9243	13.8858	1.11885	2.51646	1.05574	1.13575	1.23698	4.76081	4.63768	4.76767	4.9522
0.0737647	14.4314	13.9866	13.8549	1.11885	2.53205	1.05574	1.15128	1.23698	4.76081	4.6063	4.75195	4.90543
0.0738235	14.354	13.9243	13.8241	1.11885	2.4697	1.05574	1.12022	1.17487	4.76081	4.6063	4.72052	4.85866
0.0738824	14.2612	13.9243	13.9012	1.0875	2.48529	1.08688	1.10469	1.22145	4.77643	4.6063	4.75195	4.88984
0.0739412	14.2921	14.0021	13.8087	1.11885	2.43853	1.04017	1.1668	1.26804	4.76081	4.5906	4.75195	4.85866
0.074	14.354	13.9866	13.9166	1.05614	2.45411	1.08688	1.13575	1.22145	4.76081	4.6063	4.73624	4.87425
0.0740588	14.2302	13.9243	13.8241	1.13453	2.43853	1.04017	1.10469	1.20592	4.76081	4.5906	4.72052	4.8119
0.0741176	14.2457	13.9709	13.8703	1.0875	2.37618	1.10246	1.12022	1.26804	4.77643	4.62199	4.70481	4.78072
0.0741765	14.2766	14.0177	13.7933	1.13453	2.39177	1.07131	1.19786	1.2991	4.74519	4.5906	4.68909	4.79631
0.0742353	14.2302	13.9243	13.8395	1.07182	2.37618	1.07131	1.18233	1.25251	4.72958	4.5906	4.68909	4.73395
0.0742941	14.1683	13.8776	13.8087	1.0875	2.3606	1.07131	1.13575	1.23698	4.74519	4.5906	4.73624	4.73395
0.0743529	14.1683	13.8932	13.7778	1.07182	2.28267	1.0246	1.19786	1.2991	4.69834	4.6063	4.67338	4.68718
0.0744118	14.2147	13.9087	13.8087	1.02479	2.31384	1.0246	1.18233	1.28357	4.72958	4.62199	4.65766	4.67159
0.0744706	14.1218	13.8465	13.7778	1.0875	2.23591	1.0246	1.19786	1.25251	4.74519	4.6063	4.67338	4.656
0.0745294	14.0909	13.8309	13.7778	0.946402	2.26708	1.0246	1.12022	1.23698	4.69834	4.6063	4.68909	4.64041
0.0745882	14.0754	13.8776	13.7316	1.05614	2.17347	1.11803	1.13575	1.26804	4.72958	4.62199	4.65766	4.62483
0.0746471	14.1528	13.9243	13.747	1.02479	2.25149	1.05574	1.1668	1.2991	4.69834	4.5906	4.62623	4.56247
0.0747059	14.0754	13.8465	13.7624	1.00911	2.17347	1.10246	1.18233	1.26804	4.68273	4.6063	4.62623	4.53129
0.0747647	14.029	13.8621	13.7624	0.993433	2.15788	1.10246	1.1668	1.25251	4.72958	4.63768	4.62623	4.53129
0.0748235	13.998	13.8621	13.7008	0.962079	2.07995	1.07131	1.13575	1.23698	4.69834	4.62199	4.61052	4.48452
0.0748824	14.0599	13.9243	13.7162	0.946402	2.14229	1.08688	1.12022	1.23698	4.66711	4.62199	4.61052	4.48452
0.0749412	14.029	13.9243	13.7316	1.02479	2.11112	1.10246	1.10469	1.23698	4.66711	4.62199	4.5948	4.43766
0.075	13.9825	13.8465	13.747	0.962079	2.17347	1.0246	1.13575	1.28357	4.65149	4.6063	4.5948	4.40648
0.0750588	13.9206	13.8465	13.7624	0.977756	2.04878	1.08688	1.1668	1.2991	4.65149	4.63768	4.56337	4.35971
0.0751176	13.9516	13.9087	13.7008	0.962079	2.04878	1.04017	1.22892	1.31463	4.66711	4.63768	4.53194	4.34412
0.0751765	13.9516	13.8932	13.7008	0.915047	2.03319	1.0246	1.21339	1.25251	4.63588	4.62199	4.56337	4.31295
0.0752353	13.8897	13.8309	13.7316	0.89937	2.07995	1.08688	1.1668	1.23698	4.62026	4.63768	4.5948	4.32853
0.0752941	13.8277	13.8309	13.7316	0.930725	1.98643	1.05574	1.19786	1.26804	4.62026	4.66906	4.56337	4.29736
0.0753529	13.8431	13.8621	13.7162	0.883693	2.03319	1.0246	1.19786	1.2991	4.57341	4.62199	4.56337	4.28177
0.0754118	13.8586	13.8932	13.7162	0.89937	1.93967	1.11803	1.21339	1.34569	4.58902	4.65337	4.51623	4.25059
0.0754706	13.8277	13.8621	13.7162	0.883693	2.00202	1.00902	1.22892	1.34569	4.60464	4.65337	4.46908	4.21941
0.0755294	13.7348	13.7998	13.7162	0.852339	1.97085	1.0246	1.25998	1.33016	4.58902	4.62199	4.4848	4.25059
0.0755882	13.7503	13.8465	13.6545	0.836662	1.93967	1.0246	1.27551	1.34569	4.62026	4.63768	4.4848	4.21941
0.0756471	13.7812	13.8776	13.6237	0.820984	1.9085	0.993453	1.27551	1.33016	4.60464	4.65337	4.46908	4.17264
0.0757059	13.7967	13.8465	13.6391	0.78963	1.92409	0.993453	1.25998	1.34569	4.58902	4.57491	4.4848	4.15705
0.0757647	13.7038	13.8154	13.6853	0.852339	1.84616	1.00902	1.25998	1.37675	4.58902	4.62199	4.46908	4.11029
0.0758235	13.6729	13.8309	13.6699	0.78963	1.87733	0.962213	1.27551	1.37675	4.60464	4.6063	4.46908	4.11029
0.0758824	13.6574	13.8621	13.6237	0.78963	1.7994	1.0246	1.30657	1.39228	4.57341	4.5906	4.4848	4.07911
0.0759412	13.6884	13.8932	13.6237	0.805307	1.86174	1.00902	1.33763	1.42334	4.55769	4.6063	4.4848	4.07911
0.076	13.611	13.7998	13.6545	0.805307	1.7994	1.04017	1.29104	1.37675	4.58902	4.63768	4.45337	4.04793
0.0760588	13.5645	13.7687	13.6545	0.836662	1.7994	1.04017	1.25998	1.36122	4.58902	4.62199	4.46908	4.03234
0.0761176	13.5645	13.7998	13.6237	0.820984	1.72147	1.0246	1.29104	1.39228	4.62026	4.63768	4.42194	3.98557
0.0761765	13.611	13.8309	13.6391	0.805307	1.7994	1.0246	1.29104	1.39228	4.62026	4.65337	4.45337	4.00116
0.0762353	13.5336	13.7843	13.6391	0.836662	1.69029	1.05574	1.30657	1.42334	4.62026	4.63768	4.46908	4.04793
0.0762941	13.4717	13.7843	13.6391	0.773953	1.76822	0.977881	1.33763	1.4544	4.63588	4.65337	4.50051	4.03234
0.0763529	13.4871	13.8154	13.6082	0.78963	1.65912	1.04017	1.33763	1.42334	4.63588	4.65337	4.4848	4.00116
0.0764118	13.5336	13.8465	13.5774	0.805307	1.70588	0.977881	1.3221	1.42334	4.65149	4.66906	4.42194	3.95439
0.0764706	13.4871	13.7376	13.6082	0.758276	1.67471	1.00902	1.29104	1.37675	4.62026	4.68476	4.39051	3.92322
0.0765294	13.4252	13.7221	13.6237	0.758276	1.65912	1.00902	1.24445	1.36122	4.63588	4.70045	4.40622	3.92322
0.0765882	13.4252	13.7376	13.562	0.773953	1.58119	0.993453	1.25998	1.39228	4.58902	4.70045	4.42194	3.90763
0.0766471	13.4717	13.7687	13.5774	0.726921	1.64353	0.993453	1.27551	1.42334	4.57341	4.68476	4.42194	3.90763
0.0767059	13.4871	13.7376	13.5928	0.805307	1.5656	1.0246	1.30657	1.43887	4.60464	4.68476	4.42194	3.89204
0.0767647	13.4407	13.691	13.6391	0.69547	1.61236	0.946641	1.29104	1.42334	4.60464	4.65337	4.37469	3.84527
0.0768235	13.4252	13.691	13.6082	0.711147	1.53433	0.977881	1.27551	1.42334	4.62026	4.66906	4.39051	3.84527
0.0768824	13.4562	13.7376	13.6082	0.742599	1.59678	0.962213	1.27551	1.42334	4.63588	4.70045	4.39051	3.814
0.0769412	13.4407	13.7221	13.6082	0.711147	1.55002	0.962213	1.29104	1.39228	4.60464	4.62199	4.40622	3.82958
0.077	13.3478	13.6754	13.6853	0.711147	1.59678	1.00902	1.29104	1.39228	4.60464	4.65337	4.40622	3.814
0.0770588	13.3169	13.7376	13.6237	0.758276	1.48758	0.962213	1.33763	1.43887	4.63588	4.65337	4.40622	3.76723
0.0771176	13.3633	13.7687	13.6082	0.664116	1.53433	0.962213	1.35316	1.43887	4.58902	4.65337	4.40622	3.75164
0.0771765	13.3633	13.7532	13.5466	0.726921	1.44082	1.00902	1.41537	1.43887	4.62026	4.66906	4.39051	3.73605
0.0772353	13.3169	13.7065	13.6082	0.664116	1.53433	0.931069	1.38421	1.43887	4.62026	4.68476	4.37469	3.72046
0.0772941	13.2704	13.7065	13.562	0.648439	1.44082	0.962213	1.30657	1.42334	4.60464	4.68476	4.37469	3.75164
0.0773529	13.3169	13.7376	13.562	0.664116	1.47199	1.00902	1.3221	1.4544	4.62026	4.70045	4.35898	3.70487
0.0774118	13.3633	13.7687	13.5466	0.632762	1.4564	0.915497	1.33763	1.43887	4.60464	4.68476	4.31183	3.6581
0.0774706	13.2704	13.6754	13.6391	0.601407	1.47199	0.977881	1.3221	1.4544	4.60464	4.62199	4.32755	3.6581
0.0775294	13.2239	13.6599	13.562	0.648439	1.39406	0.962213	1.35316	1.43887	4.60464	4.65337	4.32755	3.62693
0.0775882	13.2395	13.7221	13.5928	0.601407	1.44082	0.993453	1.36869	1.4544	4.63588	4.68476	4.34326	3.62693
0.0776471	13.3014	13.691	13.5312	0.679793	1.37847	0.993453	1.35316	1.42334	4.58902	4.63768	4.34326	3.64251
0.0777059	13.255	13.6443	13.6237	0.632762	1.39406	0.946641	1.3221	1.42334	4.57341	4.65337	4.31183	3.61134
0.0777647	13.2239	13.6599	13.562	0.664116	1.36289	0.962213	1.29104	1.40781	4.60464	4.70045	4.32755	3.64251
0.0778235	13.2395	13.691	13.5774	0.664116	1.31613	0.977881	1.35316	1.4544	4.58902	4.66906	4.31183	3.64251
0.0778824	13.2704	13.691	13.5312	0.632762	1.36289	0.915497	1.35316	1.43887	4.58902	4.68476	4.34326	3.62693
0.0779412	13.2084	13.6132	13.6237	0.632762	1.31613	0.946641	1.33763	1.43887	4.60464	4.68476	4.34326	3.62693
0.078	13.1775	13.5976	13.5312	0.679793	1.30054	0.868781	1.35316	1.46993	4.60464	4.68476	4.31183	3.58016
0.0780588	13.2239	13.6132	13.562	0.601407	1.28496	0.946641	1.33763	1.4544	4.62026	4.73183	4.29612	3.56457
0.0781176	13.255	13.5976	13.4849	0.632762	1.31613	0.931069	1.29104	1.43887	4.65149	4.71614	4.31183	3.54898
0.0781765	13.1929	13.5199	13.5466	0.601407	1.26937	0.931069	1.30657	1.42334	4.60464	4.70045	4.29612	3.54898
0.0782353	13.1929	13.5821	13.5466	0.58573	1.31613	0.993453	1.29104	1.42334	4.62026	4.71614	4.29612	3.54898
0.0782941	13.2395	13.6132	13.5312	0.648439	1.2382	0.946641	1.35316	1.46993	4.58902	4.71614	4.26469	3.5178
0.0783529	13.2859	13.6288	13.562	0.538699	1.31613	0.899925	1.35316	1.46993	4.57341	4.68476	4.24897	3.5178
0.0784118	13.1775	13.5199	13.5466	0.601407	1.22261	0.962213	1.35316	1.46993	4.62026	4.70045	4.2804	3.5178
0.0784706	13.1929	13.5821	13.5157	0.538699	1.2382	0.884353	1.3221	1.43887	4.62026	4.68476	4.29612	3.5178
0.0785294	13.2239	13.6132	13.5157	0.507344	1.22261	0.931069	1.3221	1.42334	4.62026	4.68476	4.32755	3.48662
0.0785882	13.2704	13.5665	13.562	0.554376	1.26937	0.946641	1.30657	1.42334	4.62026	4.66906	4.29612	3.48662
0.0786471	13.1775	13.551	13.5466	0.538699	1.22261	0.915497	1.29104	1.40781	4.65149	4.66906	4.2804	3.47103
0.0787059	13.2084	13.5665	13.562	0.507344	1.22261	0.946641	1.27551	1.4544	4.63588	4.66906	4.24897	3.47103
0.0787647	13.255	13.6132	13.4849	0.538699	1.14468	0.931069	1.33763	1.43887	4.65149	4.68476	4.20183	3.48662
0.0788235	13.2395	13.5665	13.562	0.47599	1.20702	0.931069	1.3221	1.40781	4.62026	4.65337	4.23326	3.50221
0.0788824	13.1775	13.5354	13.4849	0.538699	1.12909	0.962213	1.27551	1.36122	4.62026	4.68476	4.23326	3.50221
0.0789412	13.1929	13.5821	13.5157	0.523021	1.17585	0.915497	1.27551	1.40781	4.65149	4.71614	4.20183	3.47103
0.079	13.2395	13.6132	13.4386	0.538699	1.14468	0.946641	1.25998	1.37675	4.65149	4.68476	4.20183	3.45544
0.0790588	13.2084	13.551	13.5003	0.570053	1.14468	0.946641	1.3221	1.40781	4.65149	4.71614	4.1704	3.43986
0.0791176	13.162	13.5354	13.4695	0.523021	1.12909	0.915497	1.3221	1.39228	4.66711	4.70045	4.20183	3.45544
0.0791765	13.1929	13.551	13.5157	0.538699	1.03558	0.977881	1.3221	1.42334	4.66711	4.66906	4.21754	3.47103
0.0792353	13.255	13.5976	13.4231	0.523021	1.06675	0.915497	1.30657	1.39228	4.66711	4.70045	4.1704	3.42427
0.0792941	13.162	13.5043	13.5157	0.523021	1.01999	0.977881	1.25998	1.39228	4.72958	4.70045	4.15468	3.42427
0.0793529	13.1465	13.5199	13.4695	0.554376	1.0044	0.931069	1.25998	1.39228	4.69834	4.70045	4.18611	3.42427
0.0794118	13.2084	13.5665	13.4849	0.523021	1.0044	0.931069	1.3221	1.42334	4.69834	4.71614	4.18611	3.43986
0.0794706	13.2859	13.5665	13.4849	0.554376	1.08233	0.931069	1.29104	1.40781	4.69834	4.71614	4.23326	3.45544
0.0795294	13.2395	13.5043	13.5157	0.570053	1.01999	0.884353	1.33763	1.40781	4.62026	4.68476	4.20183	3.42427
0.0795882	13.2084	13.5199	13.5157	0.491667	1.06675	0.899925	1.29104	1.36122	4.62026	4.68476	4.21754	3.3775
0.0796471	13.2395	13.5199	13.4386	0.570053	0.957645	0.931069	1.29104	1.39228	4.63588	4.70045	4.20183	3.39309
0.0797059	13.3014	13.5043	13.4695	0.47599	1.08233	0.899925	1.25998	1.37675	4.62026	4.66906	4.20183	3.3775
0.0797647	13.2239	13.4732	13.4695	0.554376	1.0044	0.977881	1.22892	1.36122	4.62026	4.70045	4.20183	3.42427
0.0798235	13.2395	13.5199	13.5003	0.523021	1.01999	0.915497	1.29104	1.42334	4.63588	4.65337	4.18611	3.36191
0.0798824	13.3169	13.551	13.4541	0.523021	0.973231	0.946641	1.29104	1.40781	4.62026	4.66906	4.1704	3.3775
0.0799412	13.3169	13.4888	13.5157	0.523021	1.0044	0.962213	1.30657	1.43887	4.66711	4.71614	4.1704	3.3775
0.08	13.255	13.4577	13.4541	0.47599	1.0044	0.868781	1.24445	1.36122	4.65149	4.66906	4.1704	3.39309
0.0800588	13.3014	13.4888	13.4849	0.444636	0.973231	0.962213	1.21339	1.39228	4.68273	4.68476	4.1704	3.36191
0.0801176	13.3633	13.5199	13.4231	0.523021	1.0044	0.884353	1.22892	1.40781	4.69834	4.66906	4.13897	3.34632
0.0801765	13.3323	13.4421	13.5157	0.444636	0.988817	0.915497	1.21339	1.37675	4.66711	4.63768	4.13897	3.36191
0.0802353	13.3014	13.4421	13.4695	0.507344	0.957645	0.915497	1.21339	1.40781	4.69834	4.65337	4.1704	3.39309
0.0802941	13.3633	13.4888	13.4695	0.460313	0.895204	0.899925	1.27551	1.40781	4.69834	4.66906	4.1704	3.40868
0.0803529	13.3633	13.5043	13.4541	0.444636	0.957645	0.915497	1.24445	1.34569	4.66711	4.68476	4.1704	3.45544
0.0804118	13.3014	13.4266	13.4386	0.554376	0.895204	0.931069	1.21339	1.33016	4.69834	4.70045	4.12325	3.43986
0.0804706	13.3169	13.4732	13.4695	0.460313	0.988817	0.899925	1.18233	1.36122	4.71396	4.68476	4.12325	3.45544
0.0805294	13.3633	13.5199	13.4231	0.538699	0.926472	0.946641	1.21339	1.39228	4.72958	4.66906	4.13897	3.45544
0.0805882	13.4097	13.4732	13.5003	0.460313	1.0044	0.884353	1.24445	1.37675	4.74519	4.70045	4.1704	3.47103
0.0806471	13.3478	13.4421	13.4695	0.507344	0.91079	0.899925	1.1668	1.36122	4.72958	4.68476	4.1704	3.50221
0.0807059	13.3943	13.4888	13.4541	0.491667	0.91079	0.868781	1.18233	1.36122	4.71396	4.68476	4.10754	3.43986
0.0807647	13.4407	13.5199	13.3769	0.491667	0.926472	0.868781	1.15128	1.31463	4.72958	4.68476	4.10754	3.45544
0.0808235	13.3943	13.4266	13.4849	0.523021	0.942058	0.899925	1.10469	1.31463	4.69834	4.68476	4.10754	3.47103
0.0808824	13.3788	13.4577	13.4386	0.507344	0.957645	0.853209	1.13575	1.28357	4.69834	4.66906	4.15468	3.48662
0.0809412	13.4252	13.4888	13.4695	0.523021	0.895204	0.915497	1.15128	1.2991	4.69834	4.65337	4.1704	3.47103
0.081	13.4871	13.4577	13.4231	0.554376	0.91079	0.853209	1.18233	1.31463	4.66711	4.63768	4.13897	3.43986
0.0810588	13.4097	13.3799	13.4695	0.491667	0.832859	0.931069	1.15128	1.26804	4.69834	4.66906	4.12325	3.45544
0.0811176	13.4252	13.4266	13.4077	0.538699	0.864031	0.946641	1.12022	1.26804	4.71396	4.66906	4.12325	3.48662
0.0811765	13.4871	13.4732	13.4231	0.523021	0.864031	0.899925	1.15128	1.28357	4.68273	4.66906	4.12325	3.48662
0.0812353	13.4717	13.411	13.4849	0.523021	0.926472	0.915497	1.12022	1.26804	4.69834	4.68476	4.13897	3.50221
0.0812941	13.4252	13.3954	13.4541	0.570053	0.848445	0.853209	1.13575	1.31463	4.68273	4.66906	4.15468	3.50221
0.0813529	13.4717	13.4421	13.4386	0.47599	0.879617	0.884353	1.21339	1.34569	4.68273	4.71614	4.13897	3.48662
0.0814118	13.5181	13.4266	13.3923	0.570053	0.864031	0.868781	1.18233	1.2991	4.72958	4.70045	4.1704	3.5178
0.0814706	13.4562	13.3799	13.4541	0.47599	0.895204	0.837637	1.1668	1.28357	4.68273	4.70045	4.1704	3.5178
0.0815294	13.4562	13.4266	13.3923	0.538699	0.895204	0.915497	1.10469	1.28357	4.71396	4.70045	4.1704	3.5178
0.0815882	13.5336	13.4732	13.4231	0.554376	0.926472	0.837637	1.15128	1.31463	4.72958	4.70045	4.13897	3.5178
0.0816471	13.5336	13.4266	13.4541	0.460313	0.957645	0.837637	1.12022	1.31463	4.69834	4.65337	4.12325	3.58016
0.0817059	13.4562	13.3954	13.4695	0.554376	0.879617	0.884353	1.1668	1.33016	4.74519	4.66906	4.1704	3.59575
0.0817647	13.549	13.4732	13.4077	0.47599	0.91079	0.822065	1.12022	1.28357	4.72958	4.62199	4.15468	3.58016
0.0818235	13.549	13.4266	13.4231	0.507344	0.832859	0.899925	1.10469	1.25251	4.72958	4.63768	4.13897	3.56457
0.0818824	13.5026	13.3799	13.4386	0.523021	0.91079	0.837637	1.0581	1.26804	4.74519	4.65337	4.09182	3.56457
0.0819412	13.4871	13.3954	13.4231	0.523021	0.848445	0.884353	1.0581	1.26804	4.72958	4.63768	4.12325	3.62693
0.082	13.58	13.4577	13.4231	0.554376	0.91079	0.884353	1.15128	1.31463	4.74519	4.65337	4.12325	3.59575
0.0820588	13.58	13.4266	13.4231	0.538699	0.895204	0.822065	1.12022	1.26804	4.74519	4.65337	4.12325	3.59575
0.0821176	13.5181	13.3643	13.4695	0.538699	0.848445	0.899925	1.08916	1.26804	4.74519	4.66906	4.12325	3.61134
0.0821765	13.58	13.4266	13.3769	0.554376	0.895204	0.853209	1.0581	1.25251	4.79204	4.70045	4.12325	3.62693
0.0822353	13.5955	13.3954	13.4541	0.570053	0.895204	0.899925	1.0581	1.25251	4.77643	4.66906	4.13897	3.64251
0.0822941	13.549	13.3643	13.4541	0.58573	0.926472	0.837637	1.07363	1.25251	4.74519	4.63768	4.13897	3.61134
0.0823529	13.5336	13.3954	13.4386	0.570053	0.848445	0.853209	1.07363	1.26804	4.76081	4.68476	4.15468	3.61134
0.0824118	13.6264	13.4266	13.3769	0.601407	0.91079	0.822065	1.12022	1.25251	4.74519	4.65337	4.12325	3.62693
0.0824706	13.58	13.3799	13.3923	0.570053	0.91079	0.806493	1.04257	1.22145	4.74519	4.63768	4.12325	3.6581
0.0825294	13.5645	13.3643	13.4386	0.570053	0.926472	0.853209	1.01151	1.20592	4.76081	4.68476	4.12325	3.70487
0.0825882	13.5955	13.4577	13.3769	0.601407	0.879617	0.806493	1.02704	1.23698	4.76081	4.65337	4.12325	3.6581
0.0826471	13.6884	13.4577	13.4695	0.554376	0.942058	0.884353	1.02704	1.25251	4.76081	4.70045	4.12325	3.67369
0.0827059	13.5955	13.4266	13.4231	0.632762	0.879617	0.837637	1.07363	1.23698	4.79204	4.70045	4.15468	3.70487
0.0827647	13.58	13.411	13.4541	0.570053	0.926472	0.853209	1.08916	1.22145	4.77643	4.66906	4.15468	3.72046
0.0828235	13.611	13.4421	13.3615	0.617084	0.91079	0.915497	1.0581	1.20592	4.77643	4.70045	4.1704	3.70487
0.0828824	13.6574	13.411	13.4077	0.632762	0.973231	0.899925	1.02704	1.19039	4.79204	4.65337	4.15468	3.67369
0.0829412	13.611	13.3488	13.3923	0.601407	0.988817	0.868781	0.964924	1.20592	4.74519	4.62199	4.15468	3.72046
0.083	13.5955	13.3643	13.4386	0.632762	0.942058	0.931069	0.964924	1.19039	4.80766	4.65337	4.1704	3.76723
0.0830588	13.6264	13.411	13.3615	0.664116	0.942058	0.837637	0.980454	1.20592	4.79204	4.63768	4.18611	3.76723
0.0831176	13.6729	13.411	13.4386	0.617084	0.988817	0.806493	0.995983	1.23698	4.77643	4.62199	4.15468	3.79841
0.0831765	13.6419	13.3954	13.4077	0.679793	1.0044	0.884353	0.980454	1.22145	4.77643	4.63768	4.20183	3.814
0.0832353	13.58	13.3643	13.4541	0.632762	0.957645	0.806493	0.995983	1.20592	4.77643	4.65337	4.1704	3.78282
0.0832941	13.611	13.411	13.3615	0.617084	0.973231	0.837637	1.01151	1.22145	4.74519	4.65337	4.1704	3.814
0.0833529	13.6574	13.4577	13.4077	0.632762	0.973231	0.853209	1.01151	1.23698	4.77643	4.66906	4.15468	3.82958
0.0834118	13.6729	13.4266	13.3615	0.632762	1.03558	0.775349	0.980454	1.19039	4.77643	4.65337	4.13897	3.84527
0.0834706	13.611	13.3643	13.4695	0.632762	1.01999	0.837637	0.964924	1.15924	4.76081	4.62199	4.1704	3.87645
0.0835294	13.611	13.4421	13.3923	0.742599	1.0044	0.853209	0.964924	1.15924	4.77643	4.62199	4.1704	3.87645
0.0835882	13.6884	13.4888	13.4386	0.711147	1.01999	0.868781	0.995983	1.17487	4.77643	4.63768	4.1704	3.87645
0.0836471	13.7038	13.4577	13.3923	0.758276	1.0044	0.884353	0.995983	1.15924	4.77643	4.62199	4.18611	3.89204
0.0837059	13.6419	13.411	13.4386	0.758276	1.03558	0.884353	1.01151	1.15924	4.79204	4.63768	4.1704	3.92322
0.0837647	13.6419	13.4266	13.4231	0.679793	1.01999	0.853209	0.995983	1.11265	4.82328	4.63768	4.20183	3.96998
0.0838235	13.7038	13.4732	13.4386	0.69547	1.03558	0.931069	0.964924	1.14371	4.79204	4.63768	4.21754	3.96998
0.0838824	13.7503	13.5199	13.3461	0.711147	1.03558	0.868781	0.933866	1.09712	4.77643	4.63768	4.18611	3.95439
0.0839412	13.7193	13.4266	13.4849	0.69547	1.09792	0.899925	0.918337	1.06606	4.79204	4.63768	4.15468	3.93881
0.084	13.6419	13.4266	13.4077	0.758276	1.03558	0.915497	0.918337	1.09712	4.80766	4.62199	4.18611	3.98557
0.0840588	13.6729	13.4577	13.4541	0.742599	1.03558	0.853209	0.949395	1.15924	4.79204	4.62199	4.21754	3.96998
0.0841176	13.7193	13.4888	13.3923	0.742599	1.08233	0.946641	0.964924	1.15924	4.82328	4.62199	4.20183	4.01675
0.0841765	13.7038	13.411	13.4695	0.773953	1.06675	0.915497	0.995983	1.17487	4.82328	4.62199	4.21754	4.06352
0.0842353	13.6419	13.411	13.4231	0.758276	1.08233	0.868781	1.01151	1.12818	4.79204	4.62199	4.24897	4.04793
0.0842941	13.6419	13.4266	13.4695	0.742599	1.06675	0.931069	0.949395	1.14371	4.80766	4.65337	4.20183	4.03234
0.0843529	13.7038	13.4888	13.3615	0.820984	1.08233	0.884353	0.949395	1.15924	4.79204	4.63768	4.21754	4.07911
0.0844118	13.7038	13.4732	13.4695	0.711147	1.14468	0.884353	0.933866	1.17487	4.77643	4.63768	4.20183	4.0947
0.0844706	13.6264	13.4577	13.4077	0.78963	1.16027	0.915497	0.902807	1.12818	4.79204	4.63768	4.24897	4.12588
0.0845294	13.6264	13.4732	13.4541	0.78963	1.12909	0.868781	0.949395	1.15924	4.77643	4.6063	4.2804	4.14146
0.0845882	13.7038	13.5354	13.3923	0.773953	1.11351	0.868781	0.949395	1.15924	4.76081	4.57491	4.31183	4.14146
0.0846471	13.7193	13.5354	13.4695	0.836662	1.12909	0.962213	0.980454	1.14371	4.80766	4.63768	4.24897	4.0947
0.0847059	13.7038	13.5199	13.4386	0.820984	1.12909	0.853209	0.949395	1.08159	4.77643	4.6063	4.26469	4.11029
0.0847647	13.6729	13.4732	13.4695	0.773953	1.11351	0.915497	0.918337	1.09712	4.74519	4.63768	4.2804	4.14146
0.0848235	13.7038	13.5354	13.3923	0.852339	1.12909	0.899925	0.902807	1.11265	4.77643	4.63768	4.29612	4.17264
0.0848824	13.7503	13.5665	13.4541	0.820984	1.20702	0.915497	0.902807	1.11265	4.79204	4.6063	4.31183	4.235
0.0849412	13.7038	13.5043	13.4541	0.883693	1.20702	0.946641	0.85622	1.09712	4.77643	4.62199	4.35898	4.235
0.085	13.6729	13.5199	13.4849	0.89937	1.17585	0.946641	0.902807	1.12818	4.79204	4.65337	4.29612	4.25059
0.0850588	13.7348	13.551	13.4386	0.836662	1.16027	0.884353	0.902807	1.09712	4.77643	4.65337	4.31183	4.26618
0.0851176	13.7812	13.551	13.4541	0.852339	1.17585	0.962213	0.933866	1.12818	4.77643	4.62199	4.31183	4.28177
0.0851765	13.7657	13.5043	13.4386	0.868016	1.2382	0.853209	0.918337	1.12818	4.80766	4.6063	4.31183	4.28177
0.0852353	13.6884	13.5043	13.5003	0.868016	1.22261	0.899925	0.871749	1.08159	4.82328	4.6063	4.32755	4.31295
0.0852941	13.7038	13.5976	13.3923	0.915047	1.2382	0.899925	0.84069	1.09712	4.82328	4.6063	4.31183	4.32853
0.0853529	13.7657	13.6132	13.4386	0.915047	1.28496	0.915497	0.85622	1.08159	4.82328	4.65337	4.29612	4.31295
0.0854118	13.7348	13.5665	13.4849	0.915047	1.33171	0.884353	0.85622	1.05053	4.80766	4.66906	4.34326	4.3753
0.0854706	13.6729	13.551	13.5157	0.962079	1.26937	0.884353	0.902807	1.08159	4.79204	4.65337	4.32755	4.3753
0.0855294	13.7193	13.6288	13.4541	0.915047	1.3473	0.853209	0.918337	1.11265	4.79204	4.66906	4.34326	4.40648
0.0855882	13.7657	13.6132	13.4695	0.962079	1.28496	0.915497	0.933866	1.11265	4.80766	4.65337	4.35898	4.40648
0.0856471	13.7503	13.5976	13.4695	0.930725	1.37847	0.837637	0.933866	1.08159	4.77643	4.65337	4.34326	4.39089
0.0857059	13.7193	13.551	13.4849	0.915047	1.31613	0.931069	0.902807	1.06606	4.79204	4.63768	4.35898	4.40648
0.0857647	13.7348	13.6288	13.4849	0.977756	1.36289	0.962213	0.949395	1.12818	4.80766	4.63768	4.39051	4.42207
0.0858235	13.8122	13.6599	13.4849	0.946402	1.3473	0.946641	0.995983	1.14371	4.77643	4.62199	4.42194	4.45325
0.0858824	13.7812	13.6132	13.562	0.946402	1.4564	0.977881	0.995983	1.15924	4.79204	4.62199	4.43765	4.48452
0.0859412	13.7038	13.5976	13.5312	1.04046	1.36289	0.931069	0.995983	1.17487	4.80766	4.66906	4.43765	4.50011
0.086	13.7348	13.6443	13.5157	0.915047	1.42523	0.899925	0.995983	1.17487	4.79204	4.65337	4.40622	4.5157
0.0860588	13.7812	13.6754	13.4849	0.993433	1.36289	0.962213	0.980454	1.15924	4.80766	4.68476	4.42194	4.53129
0.0861176	13.7812	13.6132	13.5466	1.00911	1.47199	0.899925	0.995983	1.14371	4.79204	4.66906	4.43765	4.56247
0.0861765	13.7193	13.6132	13.5466	1.00911	1.4564	0.931069	0.980454	1.14371	4.79204	4.68476	4.46908	4.60924
0.0862353	13.7657	13.6443	13.5312	1.02479	1.44082	0.931069	1.04257	1.17487	4.82328	4.71614	4.46908	4.59365
0.0862941	13.8122	13.7065	13.4695	0.993433	1.4564	0.884353	1.02704	1.12818	4.79204	4.68476	4.45337	4.64041
0.0863529	13.7967	13.6288	13.5466	0.977756	1.51875	0.946641	0.980454	1.12818	4.77643	4.66906	4.45337	4.64041
0.0864118	13.7657	13.6443	13.5157	1.05614	1.48758	0.931069	0.933866	1.12818	4.8389	4.70045	4.4848	4.64041
0.0864706	13.8277	13.7221	13.562	0.962079	1.53433	0.946641	0.949395	1.11265	4.79204	4.68476	4.50051	4.656
0.0865294	13.8742	13.7532	13.4849	1.05614	1.51875	0.962213	0.949395	1.12818	4.80766	4.66906	4.51623	4.656
0.0865882	13.8431	13.7065	13.5774	1.04046	1.58119	0.946641	0.949395	1.12818	4.79204	4.71614	4.50051	4.656
0.0866471	13.8277	13.6754	13.5466	1.04046	1.55002	0.962213	0.902807	1.06606	4.80766	4.68476	4.56337	4.70277
[truncated: 2,526 more rows]

## Sheet: SREcough
SRE cough (stenosis removed model, with syrinx remaining)
Relative pressure in mmHg
[truncated: 4,001 more rows]

[truncated: 1 more sheets: SAEcough]
